# Supplementary material for: 4-[(4-Fluoro­benzyl­idene)amino]-3-[1-(4-isobutyl­phen­yl)eth­yl]-1H-1,2,4-triazole-5(4H)-thione
Source: Acta Crystallogr Sect E Struct Rep Online. 2009 Aug 8;65(Pt 9):o2079–80. doi: 10.1107/S160053680903030X (PMC2969932; doi:10.1107/S160053680903030X)
Supplement: Supplementary file 1 [file e-65-o2079-sup1.cif]

##############################################################################
###                                                                        ###
###        Electronic paper (Acta Crystallographica Section E)             ###
###                                                                        ###
##############################################################################
#                                                                            #
# This CIF contains the data in a paper accepted for publication in Acta     #
# Crystallographica Section E. It conforms to the requirements of Notes      #
# for Authors for Section E, and has been peer reviewed under the auspices   #
# of the IUCr Commission on Journals.                                        #
#                                                                            #
# Full details of the Crystallographic Information File format               #
# are given in the paper "The Crystallographic Information File (CIF):       #
# a New Standard Archive File for Crystallography" by S. R. Hall, F. H.      #
# Allen and I. D. Brown [Acta Cryst. (1991), A47, 655-685].                  #
#                                                                            #
# The current version of the core CIF dictionary is obtainable from          #
# ftp://ftp.iucr.org/pub/cif_core.dic. The current version number is 2.4.    #
#                                                                            #
# Software is freely available for graphical display of the structure(s) in  #
# this CIF.  For information consult the CIF home page http://www.iucr.org/  #
# cif/home.html                                                              #
#                                                                            #
# This file may be used for bona fide research purposes within the           #
# scientific community so long as proper attribution is given to the journal # 
# article from which it was obtained.                                        #
#                                                                            #
##############################################################################
                                             
data_global
_audit_creation_method     'form.cif (version 2.0)'
_journal_data_validation_number     ?
_journal_date_recd_electronic     2009-07-28
_journal_date_accepted     2009-07-30
_journal_name_full     'Acta Crystallographica, Section E'
_journal_year     2009
_journal_volume     65
_journal_issue      9
_journal_page_first     o2079
_journal_page_last     o2080
_journal_paper_category     QO
_journal_coeditor_code     TK2518
_publ_contact_author_name     'Prof. Fun, Hoong-Kun'
_publ_contact_author_address
;
      X-ray Crystallography Unit
      School of Physics
      Universiti Sains Malaysia
      11800 USM, Penang
      MALAYSIA
;
_publ_contact_author_email     'hkfun@usm.my'
_publ_contact_author_fax     '604 6579150'
_publ_contact_author_phone     '604 6533652'
_publ_section_title
;\
4-[(4-Fluorobenzylidene)amino]-3-[1-(4-isobutylphenyl)ethyl]-1<i>H</i>-1,2,4-\
triazole-5(4<i>H</i>)-thione
;
loop_
    _publ_author_name
    _publ_author_footnote
    _publ_author_address
    'Hoong-Kun Fun'
;
      Thomson Reuters ResearcherID: A-3561-2009.
;
;     X-ray Crystallography Unit
      School of Physics
      Universiti Sains Malaysia
      11800 USM, Penang
      Malaysia
;
    'Wan-Sin Loh' ?
;
      X-ray Crystallography Unit
      School of Physics
      Universiti Sains Malaysia
      11800 USM, Penang
      Malaysia
;
    'A. C. Vinayaka' ?
;
     Department of Studies in Chemistry
     Mangalore University
     Mangalagangotri
     Mangalore 574 199
     India
;
    'B. Kalluraya' ?
;
     Department of Studies in Chemistry
     Mangalore University
     Mangalagangotri
     Mangalore 574 199
     India
;
data_I
_audit_creation_method     SHELXL-97
_chemical_name_systematic
;
4-[(4-Fluorobenzylidene)amino]-3-[1-(4-isobutylphenyl)ethyl]-1<i>H</i>-
1,2,4-triazole-5(4<i>H</i>)-thione
;
_chemical_name_common     ?
_chemical_formula_moiety     'C21 H23 F N4 S'
_chemical_formula_sum     'C21 H23 F N4 S'
_chemical_formula_iupac     'C21 H23 F N4 S'
_chemical_formula_weight     382.49
_chemical_melting_point     ?
_symmetry_cell_setting     Triclinic
_symmetry_space_group_name_H-M     'P -1'
_symmetry_space_group_name_Hall     '-P 1'
loop_
    _symmetry_equiv_pos_as_xyz
    'x, y, z'
    '-x, -y, -z'
_cell_length_a     5.78830(10)
_cell_length_b     9.90010(10)
_cell_length_c     18.4972(3)
_cell_angle_alpha     98.1320(10)
_cell_angle_beta     97.0870(10)
_cell_angle_gamma     105.9970(10)
_cell_volume     993.90(3)
_cell_formula_units_Z     2
_cell_measurement_reflns_used     8265
_cell_measurement_theta_min     2.26
_cell_measurement_theta_max     32.93
_cell_measurement_temperature     100
_exptl_crystal_description     'plate'
_exptl_crystal_colour     'colourless'
_exptl_crystal_size_max     0.46
_exptl_crystal_size_mid     0.20
_exptl_crystal_size_min     0.07
_exptl_crystal_density_diffrn     1.278
_exptl_crystal_density_meas     ?
_exptl_crystal_density_method     'not measured'
_exptl_crystal_F_000     404
_exptl_absorpt_coefficient_mu     0.185
_exptl_absorpt_correction_type     'multi-scan'
_exptl_absorpt_process_details     '(<i>SADABS</i>; Bruker, 2005)'
_exptl_absorpt_correction_T_min     0.9194
_exptl_absorpt_correction_T_max     0.9865
_exptl_special_details
;
The crystal was placed in the cold stream of an Oxford Cyrosystems Cobra
open-flow nitrogen cryostat (Cosier & Glazer, 1986) operating at 100.0(1) K.
;
_diffrn_ambient_temperature     100
_diffrn_radiation_type     MoK\a
_diffrn_radiation_wavelength     0.71073
_diffrn_radiation_source     'fine-focus sealed tube'
_diffrn_radiation_monochromator     graphite
_diffrn_measurement_device_type
;
Bruker SMART APEXII CCD area-detector
;
_diffrn_measurement_method     '\f and \w'
_diffrn_detector_area_resol_mean     ?
_diffrn_reflns_number     31031
_diffrn_reflns_av_R_equivalents     0.0370
_diffrn_reflns_av_sigmaI/netI     0.0352
_diffrn_reflns_theta_min     1.13
_diffrn_reflns_theta_max     33.06
_diffrn_reflns_theta_full     33.06
_diffrn_measured_fraction_theta_max     0.991
_diffrn_measured_fraction_theta_full     0.991
_diffrn_reflns_limit_h_min     -8
_diffrn_reflns_limit_h_max     8
_diffrn_reflns_limit_k_min     -13
_diffrn_reflns_limit_k_max     15
_diffrn_reflns_limit_l_min     -28
_diffrn_reflns_limit_l_max     28
_diffrn_standards_number     0
_diffrn_standards_interval_count     .
_diffrn_standards_interval_time     .
_diffrn_standards_decay_%     ?
_refine_special_details
;
Refinement of <i>F</i>^2^ against ALL reflections. The weighted <i>R</i>-factor
<i>wR</i> and goodness of fit <i>S</i> are based on <i>F</i>^2^, conventional
<i>R</i>-factors <i>R</i> are based on <i>F</i>, with <i>F</i> set to zero for
negative <i>F</i>^2^. The threshold expression of <i>F</i>^2^ >
\s(<i>F</i>^2^) is used only for calculating <i>R</i>-factors(gt) <i>etc</i>.
and is not relevant to the choice of reflections for refinement.
<i>R</i>-factors based on <i>F</i>^2^ are statistically about twice as large
as those based on <i>F</i>, and <i>R</i>- factors based on ALL data will be
even larger.
;
_reflns_number_total     7460
_reflns_number_gt     5798
_reflns_threshold_expression     I>2\s(I)
_refine_ls_structure_factor_coef     Fsqd
_refine_ls_matrix_type     full
_refine_ls_R_factor_all     0.0673
_refine_ls_R_factor_gt     0.0483
_refine_ls_wR_factor_gt     0.1202
_refine_ls_wR_factor_ref     0.1345
_refine_ls_goodness_of_fit_ref     1.063
_refine_ls_restrained_S_all     1.063
_refine_ls_number_reflns     7460
_refine_ls_number_parameters     336
_refine_ls_number_restraints     0
_refine_ls_hydrogen_treatment     refall
_refine_ls_weighting_scheme     calc
_refine_ls_weighting_details
         'calc w=1/[\s^2^(Fo^2^)+(0.0657P)^2^+0.2752P] where P=(Fo^2^+2Fc^2^)/3'
_atom_sites_solution_hydrogens     geom
_atom_sites_solution_primary     direct
_atom_sites_solution_secondary     difmap
_refine_ls_shift/su_max     0.001
_refine_ls_shift/su_mean     0.000
_refine_diff_density_max     0.634
_refine_diff_density_min     -0.286
_refine_ls_extinction_method     none
_refine_ls_extinction_coef     ?
loop_
    _atom_type_symbol
    _atom_type_description
    _atom_type_scat_dispersion_real
    _atom_type_scat_dispersion_imag
    _atom_type_scat_source
    'C' 'C' 0.0033 0.0016
                         'International Tables Vol C Tables 4.2.6.8 and 6.1.1.4'
    'H' 'H' 0.0000 0.0000
                         'International Tables Vol C Tables 4.2.6.8 and 6.1.1.4'
    'N' 'N' 0.0061 0.0033
                         'International Tables Vol C Tables 4.2.6.8 and 6.1.1.4'
    'F' 'F' 0.0171 0.0103
                         'International Tables Vol C Tables 4.2.6.8 and 6.1.1.4'
    'S' 'S' 0.1246 0.1234
                         'International Tables Vol C Tables 4.2.6.8 and 6.1.1.4'
_computing_data_collection     'APEX2 (Bruker, 2005)'
_computing_cell_refinement     'SAINT (Bruker, 2005)'
_computing_data_reduction     'SAINT (Bruker, 2005)'
_computing_structure_solution     'SHELXTL (Sheldrick, 2008)'
_computing_structure_refinement     'SHELXTL (Sheldrick, 2008)'
_computing_molecular_graphics     'SHELXTL (Sheldrick, 2008)'
_computing_publication_material
;
SHELXTL (Sheldrick, 2008) and PLATON (Spek, 2009)
;
loop_
    _atom_site_type_symbol
    _atom_site_label
    _atom_site_fract_x
    _atom_site_fract_y
    _atom_site_fract_z
    _atom_site_U_iso_or_equiv
    _atom_site_adp_type
    _atom_site_calc_flag
    _atom_site_refinement_flags
    _atom_site_occupancy
    _atom_site_disorder_assembly
    _atom_site_disorder_group
    S S1 -0.23157(6) 0.40057(3) 0.062645(17) 0.02273(9) Uani d . 1 . .
    F F1 1.07698(17) 0.46076(11) 0.34727(5) 0.0384(2) Uani d . 1 . .
    N N2 0.09265(19) 0.67553(11) 0.11123(6) 0.0200(2) Uani d . 1 . .
    N N3 -0.2432(2) 0.66569(12) 0.04603(6) 0.0240(2) Uani d . 1 . .
    N N4 -0.1117(2) 0.80841(12) 0.06196(6) 0.0262(2) Uani d . 1 . .
    C C1 0.7243(2) 0.63478(14) 0.23907(7) 0.0230(2) Uani d . 1 . .
    C C2 0.9179(2) 0.61374(15) 0.28295(8) 0.0265(3) Uani d . 1 . .
    C C3 0.8872(3) 0.48191(16) 0.30420(8) 0.0275(3) Uani d . 1 . .
    C C4 0.6725(3) 0.37142(15) 0.28390(8) 0.0291(3) Uani d . 1 . .
    C C5 0.4798(3) 0.39514(15) 0.24054(8) 0.0270(3) Uani d . 1 . .
    C C6 0.5020(2) 0.52512(13) 0.21738(7) 0.0220(2) Uani d . 1 . .
    C C7 0.2896(2) 0.54128(14) 0.17189(7) 0.0239(2) Uani d . 1 . .
    N N1 0.29999(19) 0.65984(12) 0.15103(6) 0.0219(2) Uani d . 1 . .
    C C8 -0.1269(2) 0.57973(13) 0.07367(6) 0.0207(2) Uani d . 1 . .
    C C9 0.0928(2) 0.81133(13) 0.10125(7) 0.0227(2) Uani d . 1 . .
    C C10 0.3012(3) 0.94216(14) 0.13560(7) 0.0248(3) Uani d . 1 . .
    C C11 0.2842(2) 0.98403(13) 0.21717(7) 0.0210(2) Uani d . 1 . .
    C C12 0.4468(2) 0.96157(14) 0.27274(7) 0.0226(2) Uani d . 1 . .
    C C13 0.4346(2) 1.00047(13) 0.34731(7) 0.0215(2) Uani d . 1 . .
    C C14 0.2607(2) 1.06384(13) 0.36891(7) 0.0198(2) Uani d . 1 . .
    C C15 0.0957(2) 1.08449(14) 0.31282(7) 0.0230(2) Uani d . 1 . .
    C C16 0.1051(2) 1.04396(14) 0.23829(7) 0.0239(2) Uani d . 1 . .
    C C17 0.2509(2) 1.11216(14) 0.44918(7) 0.0232(2) Uani d . 1 . .
    C C18 0.3959(2) 1.26943(14) 0.48054(7) 0.0231(2) Uani d . 1 . .
    C C19 0.3044(3) 1.06203(16) 0.09161(9) 0.0338(3) Uani d . 1 . .
    C C20 0.6693(3) 1.29519(17) 0.48410(9) 0.0302(3) Uani d . 1 . .
    C C21 0.3413(3) 1.31418(18) 0.55751(8) 0.0324(3) Uani d . 1 . .
    H H1A 0.739(3) 0.725(2) 0.2216(10) 0.031(4) Uiso d . 1 . .
    H H2A 1.074(4) 0.684(2) 0.2993(11) 0.042(5) Uiso d . 1 . .
    H H4A 0.661(4) 0.277(2) 0.3010(11) 0.042(5) Uiso d . 1 . .
    H H5A 0.325(4) 0.318(2) 0.2259(11) 0.038(5) Uiso d . 1 . .
    H H7A 0.142(4) 0.462(2) 0.1596(11) 0.037(5) Uiso d . 1 . .
    H H10A 0.470(4) 0.922(2) 0.1304(11) 0.035(5) Uiso d . 1 . .
    H H12A 0.570(3) 0.9154(18) 0.2584(9) 0.023(4) Uiso d . 1 . .
    H H13A 0.545(3) 0.985(2) 0.3849(11) 0.035(5) Uiso d . 1 . .
    H H15A -0.026(3) 1.1270(19) 0.3265(10) 0.030(4) Uiso d . 1 . .
    H H16A -0.007(4) 1.058(2) 0.2033(11) 0.040(5) Uiso d . 1 . .
    H H17A 0.314(3) 1.0534(19) 0.4791(10) 0.028(4) Uiso d . 1 . .
    H H17B 0.078(3) 1.0959(18) 0.4546(9) 0.024(4) Uiso d . 1 . .
    H H18A 0.347(3) 1.331(2) 0.4477(11) 0.035(5) Uiso d . 1 . .
    H H19A 0.140(4) 1.092(2) 0.0910(11) 0.044(5) Uiso d . 1 . .
    H H19B 0.452(4) 1.149(2) 0.1147(12) 0.047(6) Uiso d . 1 . .
    H H19C 0.323(4) 1.027(2) 0.0392(11) 0.040(5) Uiso d . 1 . .
    H H20A 0.761(4) 1.396(2) 0.5032(12) 0.047(6) Uiso d . 1 . .
    H H20B 0.714(4) 1.268(2) 0.4370(12) 0.041(5) Uiso d . 1 . .
    H H20C 0.723(4) 1.237(2) 0.5162(12) 0.043(5) Uiso d . 1 . .
    H H21A 0.164(4) 1.299(2) 0.5562(12) 0.048(6) Uiso d . 1 . .
    H H21B 0.421(4) 1.416(2) 0.5753(12) 0.042(5) Uiso d . 1 . .
    H H21C 0.394(4) 1.258(2) 0.5923(11) 0.036(5) Uiso d . 1 . .
    H H1N3 -0.384(4) 0.641(2) 0.0196(11) 0.038(5) Uiso d . 1 . .
loop_
    _atom_site_aniso_label
    _atom_site_aniso_U_11
    _atom_site_aniso_U_22
    _atom_site_aniso_U_33
    _atom_site_aniso_U_12
    _atom_site_aniso_U_13
    _atom_site_aniso_U_23
    S1 0.02380(15) 0.01846(14) 0.01925(15) -0.00197(10) 0.00281(11) -0.00094(10)
    F1 0.0338(5) 0.0443(5) 0.0371(5) 0.0151(4) -0.0013(4) 0.0066(4)
    N2 0.0209(5) 0.0188(5) 0.0150(4) -0.0010(4) 0.0017(3) 0.0006(3)
    N3 0.0234(5) 0.0201(5) 0.0210(5) -0.0009(4) -0.0016(4) -0.0004(4)
    N4 0.0311(6) 0.0190(5) 0.0210(5) -0.0011(4) -0.0011(4) 0.0012(4)
    C1 0.0241(6) 0.0198(5) 0.0216(6) 0.0017(4) 0.0074(4) -0.0004(4)
    C2 0.0224(6) 0.0273(6) 0.0250(6) 0.0024(5) 0.0057(5) -0.0021(5)
    C3 0.0287(6) 0.0307(7) 0.0225(6) 0.0101(5) 0.0038(5) 0.0011(5)
    C4 0.0341(7) 0.0237(6) 0.0285(7) 0.0065(5) 0.0055(5) 0.0056(5)
    C5 0.0279(6) 0.0217(6) 0.0265(6) 0.0007(5) 0.0039(5) 0.0027(5)
    C6 0.0235(6) 0.0202(5) 0.0192(5) 0.0023(4) 0.0054(4) 0.0002(4)
    C7 0.0236(6) 0.0216(6) 0.0217(6) -0.0002(4) 0.0041(5) 0.0017(4)
    N1 0.0207(5) 0.0236(5) 0.0171(5) 0.0009(4) 0.0028(4) 0.0015(4)
    C8 0.0211(5) 0.0209(5) 0.0143(5) -0.0014(4) 0.0039(4) -0.0006(4)
    C9 0.0273(6) 0.0192(5) 0.0159(5) -0.0012(4) 0.0024(4) 0.0020(4)
    C10 0.0281(6) 0.0208(6) 0.0174(5) -0.0035(5) 0.0018(5) 0.0013(4)
    C11 0.0227(5) 0.0161(5) 0.0178(5) -0.0029(4) 0.0007(4) 0.0018(4)
    C12 0.0233(6) 0.0199(5) 0.0211(6) 0.0033(4) 0.0020(4) 0.0005(4)
    C13 0.0232(6) 0.0198(5) 0.0189(5) 0.0049(4) -0.0007(4) 0.0024(4)
    C14 0.0198(5) 0.0175(5) 0.0182(5) 0.0004(4) 0.0015(4) 0.0020(4)
    C15 0.0183(5) 0.0237(6) 0.0246(6) 0.0038(4) 0.0007(4) 0.0036(5)
    C16 0.0209(6) 0.0245(6) 0.0215(6) 0.0016(4) -0.0035(4) 0.0052(5)
    C17 0.0230(6) 0.0245(6) 0.0199(6) 0.0039(5) 0.0038(4) 0.0029(5)
    C18 0.0235(6) 0.0239(6) 0.0198(6) 0.0073(4) 0.0004(4) 0.0000(4)
    C19 0.0446(9) 0.0252(7) 0.0250(7) -0.0006(6) 0.0034(6) 0.0071(5)
    C20 0.0236(6) 0.0323(7) 0.0277(7) 0.0019(5) 0.0037(5) -0.0040(6)
    C21 0.0293(7) 0.0391(8) 0.0261(7) 0.0126(6) 0.0033(5) -0.0062(6)
_geom_special_details
;
All e.s.d.'s (except the e.s.d. in the dihedral angle between two l.s. planes)
are estimated using the full covariance matrix. The cell e.s.d.'s are taken
into account individually in the estimation of e.s.d.'s in distances, angles
and torsion angles; correlations between e.s.d.'s in cell parameters are only
used when they are defined by crystal symmetry. An approximate (isotropic)
treatment of cell e.s.d.'s is used for estimating e.s.d.'s involving l.s.
planes.
;
loop_
    _geom_bond_atom_site_label_1
    _geom_bond_atom_site_label_2
    _geom_bond_site_symmetry_2
    _geom_bond_distance
    _geom_bond_publ_flag
    S1 C8 . 1.6821(13) ?
    F1 C3 . 1.3577(16) ?
    N2 C9 . 1.3824(16) ?
    N2 N1 . 1.3870(15) ?
    N2 C8 . 1.3888(15) ?
    N3 C8 . 1.3389(17) ?
    N3 N4 . 1.3772(15) ?
    N3 H1N3 . 0.85(2) ?
    N4 C9 . 1.3011(17) ?
    C1 C2 . 1.382(2) ?
    C1 C6 . 1.4055(18) ?
    C1 H1A . 0.977(18) ?
    C2 C3 . 1.387(2) ?
    C2 H2A . 0.96(2) ?
    C3 C4 . 1.379(2) ?
    C4 C5 . 1.385(2) ?
    C4 H4A . 1.01(2) ?
    C5 C6 . 1.3908(19) ?
    C5 H5A . 0.98(2) ?
    C6 C7 . 1.4618(19) ?
    C7 N1 . 1.2747(17) ?
    C7 H7A . 0.97(2) ?
    C9 C10 . 1.5013(17) ?
    C10 C19 . 1.528(2) ?
    C10 C11 . 1.5299(18) ?
    C10 H10A . 1.059(19) ?
    C11 C12 . 1.3904(18) ?
    C11 C16 . 1.3976(19) ?
    C12 C13 . 1.3945(18) ?
    C12 H12A . 0.989(16) ?
    C13 C14 . 1.3935(17) ?
    C13 H13A . 0.941(19) ?
    C14 C15 . 1.3980(17) ?
    C14 C17 . 1.5071(17) ?
    C15 C16 . 1.3923(19) ?
    C15 H15A . 0.958(18) ?
    C16 H16A . 0.91(2) ?
    C17 C18 . 1.5392(19) ?
    C17 H17A . 0.968(18) ?
    C17 H17B . 0.988(17) ?
    C18 C20 . 1.524(2) ?
    C18 C21 . 1.5272(19) ?
    C18 H18A . 0.989(19) ?
    C19 H19A . 1.07(2) ?
    C19 H19B . 1.03(2) ?
    C19 H19C . 1.01(2) ?
    C20 H20A . 0.98(2) ?
    C20 H20B . 0.96(2) ?
    C20 H20C . 0.97(2) ?
    C21 H21A . 0.99(2) ?
    C21 H21B . 0.97(2) ?
    C21 H21C . 0.98(2) ?
loop_
    _geom_angle_atom_site_label_1
    _geom_angle_atom_site_label_2
    _geom_angle_atom_site_label_3
    _geom_angle_site_symmetry_1
    _geom_angle_site_symmetry_3
    _geom_angle
    _geom_angle_publ_flag
    C9 N2 N1 . . 118.18(10) ?
    C9 N2 C8 . . 108.16(11) ?
    N1 N2 C8 . . 133.59(11) ?
    C8 N3 N4 . . 114.43(11) ?
    C8 N3 H1N3 . . 127.2(13) ?
    N4 N3 H1N3 . . 118.4(13) ?
    C9 N4 N3 . . 103.92(11) ?
    C2 C1 C6 . . 120.41(13) ?
    C2 C1 H1A . . 121.3(11) ?
    C6 C1 H1A . . 118.2(11) ?
    C1 C2 C3 . . 118.32(13) ?
    C1 C2 H2A . . 124.2(12) ?
    C3 C2 H2A . . 117.5(12) ?
    F1 C3 C4 . . 118.41(13) ?
    F1 C3 C2 . . 118.51(13) ?
    C4 C3 C2 . . 123.08(13) ?
    C3 C4 C5 . . 117.71(13) ?
    C3 C4 H4A . . 119.6(12) ?
    C5 C4 H4A . . 122.6(12) ?
    C4 C5 C6 . . 121.40(13) ?
    C4 C5 H5A . . 119.0(11) ?
    C6 C5 H5A . . 119.6(11) ?
    C5 C6 C1 . . 119.08(13) ?
    C5 C6 C7 . . 117.86(12) ?
    C1 C6 C7 . . 123.06(12) ?
    N1 C7 C6 . . 119.92(12) ?
    N1 C7 H7A . . 121.5(11) ?
    C6 C7 H7A . . 118.5(11) ?
    C7 N1 N2 . . 119.06(11) ?
    N3 C8 N2 . . 102.50(10) ?
    N3 C8 S1 . . 126.62(10) ?
    N2 C8 S1 . . 130.88(10) ?
    N4 C9 N2 . . 110.96(11) ?
    N4 C9 C10 . . 126.38(12) ?
    N2 C9 C10 . . 122.59(12) ?
    C9 C10 C19 . . 110.48(11) ?
    C9 C10 C11 . . 108.88(10) ?
    C19 C10 C11 . . 113.34(11) ?
    C9 C10 H10A . . 110.3(11) ?
    C19 C10 H10A . . 103.0(11) ?
    C11 C10 H10A . . 110.7(11) ?
    C12 C11 C16 . . 117.98(12) ?
    C12 C11 C10 . . 120.42(12) ?
    C16 C11 C10 . . 121.60(11) ?
    C11 C12 C13 . . 120.95(12) ?
    C11 C12 H12A . . 118.7(10) ?
    C13 C12 H12A . . 120.3(10) ?
    C14 C13 C12 . . 121.45(11) ?
    C14 C13 H13A . . 117.7(12) ?
    C12 C13 H13A . . 120.9(12) ?
    C13 C14 C15 . . 117.37(11) ?
    C13 C14 C17 . . 122.28(11) ?
    C15 C14 C17 . . 120.33(11) ?
    C16 C15 C14 . . 121.37(12) ?
    C16 C15 H15A . . 120.0(11) ?
    C14 C15 H15A . . 118.7(11) ?
    C15 C16 C11 . . 120.84(12) ?
    C15 C16 H16A . . 119.0(13) ?
    C11 C16 H16A . . 120.2(13) ?
    C14 C17 C18 . . 114.35(11) ?
    C14 C17 H17A . . 109.5(10) ?
    C18 C17 H17A . . 107.9(11) ?
    C14 C17 H17B . . 108.3(10) ?
    C18 C17 H17B . . 109.7(10) ?
    H17A C17 H17B . . 106.9(14) ?
    C20 C18 C21 . . 109.98(11) ?
    C20 C18 C17 . . 111.77(11) ?
    C21 C18 C17 . . 110.13(12) ?
    C20 C18 H18A . . 107.0(11) ?
    C21 C18 H18A . . 108.4(11) ?
    C17 C18 H18A . . 109.4(12) ?
    C10 C19 H19A . . 111.1(11) ?
    C10 C19 H19B . . 109.4(12) ?
    H19A C19 H19B . . 109.8(16) ?
    C10 C19 H19C . . 107.9(11) ?
    H19A C19 H19C . . 109.8(15) ?
    H19B C19 H19C . . 108.7(17) ?
    C18 C20 H20A . . 111.5(12) ?
    C18 C20 H20B . . 113.4(12) ?
    H20A C20 H20B . . 108.1(18) ?
    C18 C20 H20C . . 109.1(13) ?
    H20A C20 H20C . . 109.1(17) ?
    H20B C20 H20C . . 105.5(17) ?
    C18 C21 H21A . . 111.1(13) ?
    C18 C21 H21B . . 110.1(13) ?
    H21A C21 H21B . . 106.5(17) ?
    C18 C21 H21C . . 110.7(11) ?
    H21A C21 H21C . . 107.5(17) ?
    H21B C21 H21C . . 110.9(17) ?
loop_
    _geom_torsion_atom_site_label_1
    _geom_torsion_atom_site_label_2
    _geom_torsion_atom_site_label_3
    _geom_torsion_atom_site_label_4
    _geom_torsion_site_symmetry_1
    _geom_torsion_site_symmetry_2
    _geom_torsion_site_symmetry_3
    _geom_torsion_site_symmetry_4
    _geom_torsion
    _geom_torsion_publ_flag
    C8 N3 N4 C9 . . . . -0.39(15) ?
    C6 C1 C2 C3 . . . . 0.56(19) ?
    C1 C2 C3 F1 . . . . 179.96(12) ?
    C1 C2 C3 C4 . . . . -0.3(2) ?
    F1 C3 C4 C5 . . . . 179.39(12) ?
    C2 C3 C4 C5 . . . . -0.3(2) ?
    C3 C4 C5 C6 . . . . 0.8(2) ?
    C4 C5 C6 C1 . . . . -0.5(2) ?
    C4 C5 C6 C7 . . . . -179.87(13) ?
    C2 C1 C6 C5 . . . . -0.16(19) ?
    C2 C1 C6 C7 . . . . 179.16(12) ?
    C5 C6 C7 N1 . . . . 178.23(12) ?
    C1 C6 C7 N1 . . . . -1.1(2) ?
    C6 C7 N1 N2 . . . . -176.62(11) ?
    C9 N2 N1 C7 . . . . 167.93(12) ?
    C8 N2 N1 C7 . . . . -15.5(2) ?
    N4 N3 C8 N2 . . . . 1.29(14) ?
    N4 N3 C8 S1 . . . . -178.22(9) ?
    C9 N2 C8 N3 . . . . -1.65(13) ?
    N1 N2 C8 N3 . . . . -178.43(12) ?
    C9 N2 C8 S1 . . . . 177.83(10) ?
    N1 N2 C8 S1 . . . . 1.1(2) ?
    N3 N4 C9 N2 . . . . -0.73(14) ?
    N3 N4 C9 C10 . . . . -177.84(12) ?
    N1 N2 C9 N4 . . . . 178.91(11) ?
    C8 N2 C9 N4 . . . . 1.56(14) ?
    N1 N2 C9 C10 . . . . -3.85(17) ?
    C8 N2 C9 C10 . . . . 178.80(11) ?
    N4 C9 C10 C19 . . . . -26.92(19) ?
    N2 C9 C10 C19 . . . . 156.28(13) ?
    N4 C9 C10 C11 . . . . 98.16(15) ?
    N2 C9 C10 C11 . . . . -78.64(15) ?
    C9 C10 C11 C12 . . . . 107.13(14) ?
    C19 C10 C11 C12 . . . . -129.48(14) ?
    C9 C10 C11 C16 . . . . -72.11(15) ?
    C19 C10 C11 C16 . . . . 51.28(17) ?
    C16 C11 C12 C13 . . . . -1.31(18) ?
    C10 C11 C12 C13 . . . . 179.42(11) ?
    C11 C12 C13 C14 . . . . -0.41(19) ?
    C12 C13 C14 C15 . . . . 1.20(18) ?
    C12 C13 C14 C17 . . . . -177.44(12) ?
    C13 C14 C15 C16 . . . . -0.28(18) ?
    C17 C14 C15 C16 . . . . 178.39(12) ?
    C14 C15 C16 C11 . . . . -1.5(2) ?
    C12 C11 C16 C15 . . . . 2.23(18) ?
    C10 C11 C16 C15 . . . . -178.51(11) ?
    C13 C14 C17 C18 . . . . 92.42(15) ?
    C15 C14 C17 C18 . . . . -86.18(14) ?
    C14 C17 C18 C20 . . . . -66.53(15) ?
    C14 C17 C18 C21 . . . . 170.91(11) ?
loop_
    _geom_hbond_atom_site_label_D
    _geom_hbond_atom_site_label_H
    _geom_hbond_atom_site_label_A
    _geom_hbond_site_symmetry_A
    _geom_hbond_distance_DH
    _geom_hbond_distance_HA
    _geom_hbond_distance_DA
    _geom_hbond_angle_DHA
    _geom_hbond_publ_flag
    N3 H1N3 S1 2_465 0.85(2) 2.43(2) 3.2763(12) 172.3(18) yes
    C7 H7A S1 . 0.96(2) 2.50(2) 3.2415(13) 133.2(16) yes
    C4 H4A Cg1 1_545 1.01(2) 2.85(2) 3.6276(16) 133.8(17) yes
