# Supplementary material for: 4-[(4-Fluoro­benzyl­idene)amino]-3-[1-(4-isobutyl­phen­yl)eth­yl]-1H-1,2,4-triazole-5(4H)-thione
Source: Acta Crystallogr Sect E Struct Rep Online. 2009 Aug 8;65(Pt 9):o2079–80. doi: 10.1107/S160053680903030X (PMC2969932; doi:10.1107/S160053680903030X)
Supplement: Supplementary file 2 [file e-65-o2079-Isup2.hkl]

# 
# h,k,l, Fc-squared, Fo-squared, sigma(Fo-squared) and status flag 
# 
data_I
_shelx_title ' acsbm in P-1 (100K)' 
_shelx_refln_list_code          4 
_shelx_F_calc_maximum      124.55 
_exptl_crystal_F_000       404.00 
_reflns_d_resolution_high  0.6514 
 
loop_ 
 _symmetry_equiv_pos_as_xyz 
 'x, y, z' 
 '-x, -y, -z' 
 
_cell_length_a     5.7883 
_cell_length_b     9.9001 
_cell_length_c    18.4972 
_cell_angle_alpha  98.132 
_cell_angle_beta   97.087 
_cell_angle_gamma 105.997 
 
_shelx_F_squared_multiplier     1.000 
 
loop_ 
 _refln_index_h 
 _refln_index_k 
 _refln_index_l 
 _refln_F_squared_calc 
 _refln_F_squared_meas 
 _refln_F_squared_sigma 
 _refln_observed_status 
   1   0   0        0.49       -0.39      0.39 o 
   2   0   0     1842.21     1952.73     17.26 o 
   3   0   0       54.88       44.30      1.51 o 
   4   0   0       38.39       42.29      1.30 o 
   5   0   0     1099.67     1075.08      8.63 o 
   6   0   0      388.99      391.95      6.92 o 
   7   0   0        3.41        4.84      1.80 o 
  -7   1   0       21.19       15.55      5.46 o 
  -6   1   0        7.90        6.70      1.31 o 
  -5   1   0        9.99        4.98      0.97 o 
  -4   1   0       86.67       82.93      2.41 o 
  -3   1   0      437.59      406.74      4.92 o 
  -2   1   0      182.87      211.17      4.16 o 
  -1   1   0       44.40       46.87      1.79 o 
   0   1   0     1399.18     1261.03     84.19 o 
   1   1   0      689.75      701.03      8.12 o 
   2   1   0       10.75       10.16      0.60 o 
   3   1   0       30.43       26.60      0.96 o 
   4   1   0        1.58        1.50      0.53 o 
   5   1   0        2.91        2.53      1.07 o 
   6   1   0        0.35        0.98      2.57 o 
   7   1   0      203.63      205.92      7.23 o 
   8   1   0       34.95       37.13      4.11 o 
  -6   2   0       23.66       21.31      1.76 o 
  -5   2   0       60.15       52.41      2.22 o 
  -4   2   0      313.86      331.04      5.01 o 
  -3   2   0     1472.27     1657.88     14.74 o 
  -2   2   0      185.20      203.01      2.97 o 
  -1   2   0     1402.40     1393.38     29.10 o 
   0   2   0     3770.68     4105.69     39.99 o 
   1   2   0     1450.93     1694.27     16.61 o 
   2   2   0        0.82        1.28      0.35 o 
   3   2   0       65.40       51.95      1.37 o 
   4   2   0       85.38       83.24      2.43 o 
   5   2   0      172.91      169.73      6.39 o 
   6   2   0       48.70       47.28      4.02 o 
   7   2   0       78.52       81.23      5.21 o 
  -7   3   0        0.60        0.53      1.63 o 
  -6   3   0      100.52       94.03      3.49 o 
  -5   3   0        2.10        0.75      0.65 o 
  -4   3   0      644.80      621.00      5.42 o 
  -3   3   0     2352.55     2379.92     16.59 o 
  -2   3   0       57.25       40.40      1.20 o 
  -1   3   0     1405.37     1558.89     14.24 o 
   0   3   0     4359.38     4892.70     36.36 o 
   1   3   0     1221.15     1316.32      9.89 o 
   2   3   0     2646.57     2963.03     21.96 o 
   3   3   0        9.40       12.30      0.90 o 
   4   3   0       24.12       22.99      2.33 o 
   5   3   0        0.78        0.75      1.65 o 
   6   3   0       16.46       14.08      3.12 o 
   7   3   0       19.33       17.63      3.43 o 
  -8   4   0       19.12       12.90      5.88 o 
  -7   4   0        9.09        9.24      2.16 o 
  -6   4   0      114.86      118.73      3.33 o 
  -5   4   0       27.46       24.64      1.49 o 
  -4   4   0      435.27      439.03      4.65 o 
  -3   4   0      737.78      805.67      6.35 o 
  -2   4   0      528.89      577.92      5.92 o 
  -1   4   0       72.44       65.59      1.85 o 
   0   4   0      240.99      245.38      2.93 o 
   1   4   0      895.29     1005.43      8.36 o 
   2   4   0      792.71      836.87      7.49 o 
   3   4   0      465.28      495.31      6.13 o 
   4   4   0       82.07       80.22      5.62 o 
   5   4   0       67.88       70.67      4.11 o 
   6   4   0        1.44        1.34      5.53 o 
   7   4   0      171.95      166.36      9.28 o 
  -8   5   0        4.30        5.03      2.96 o 
  -7   5   0        5.90        6.50      1.45 o 
  -6   5   0       18.30       20.30      1.75 o 
  -5   5   0        2.15        2.33      1.09 o 
  -4   5   0      324.32      311.09      4.33 o 
  -3   5   0       18.92       21.51      1.12 o 
  -2   5   0      191.19      219.50      3.30 o 
  -1   5   0       18.78       13.76      0.81 o 
   0   5   0       67.50       86.49      1.53 o 
   1   5   0        0.39        0.86      0.77 o 
   2   5   0      203.44      219.98      4.09 o 
   3   5   0      704.08      685.14      8.21 o 
   4   5   0        2.49        2.47      1.46 o 
   5   5   0       66.39       81.18      4.86 o 
   6   5   0       45.64       53.30      5.38 o 
   7   5   0        6.38        8.19      3.07 o 
  -8   6   0        7.53        6.42      1.97 o 
  -7   6   0        4.51        4.32      1.49 o 
  -6   6   0       10.27        4.67      1.28 o 
  -5   6   0      203.67      191.51      4.16 o 
  -4   6   0        1.20        1.15      0.66 o 
  -3   6   0       80.63       86.53      2.11 o 
  -2   6   0      259.89      285.05      3.67 o 
  -1   6   0       71.26       66.88      1.73 o 
   0   6   0        0.07        0.44      0.56 o 
   1   6   0       22.40       19.52      1.62 o 
   2   6   0        9.88        6.32      1.28 o 
   3   6   0        0.47       -0.33      0.98 o 
   4   6   0      144.05      137.47      4.28 o 
   5   6   0        4.93        3.44      2.57 o 
   6   6   0       55.31       58.47      5.78 o 
  -8   7   0       18.92       18.58      3.53 o 
  -7   7   0        1.82        6.23      1.66 o 
  -6   7   0      141.13      143.46      4.04 o 
  -5   7   0      176.45      178.00      4.23 o 
  -4   7   0       32.63       29.71      2.23 o 
  -3   7   0      285.48      275.94      4.20 o 
  -2   7   0       96.36      101.65      2.21 o 
  -1   7   0       12.55       27.34      1.29 o 
   0   7   0      102.24       89.24      2.29 o 
   1   7   0       89.39      117.74      3.96 o 
   2   7   0        0.79       -0.51      1.31 o 
   3   7   0       86.83       85.90      5.47 o 
   4   7   0       35.68       32.76      3.27 o 
   5   7   0       82.19       85.73     10.36 o 
   6   7   0       59.63       69.44      7.50 o 
  -8   8   0       14.27       11.66      3.84 o 
  -7   8   0        6.79        5.73      2.03 o 
  -6   8   0       38.38       32.65      2.48 o 
  -5   8   0        5.16        4.46      1.10 o 
  -4   8   0      160.59      167.67      4.23 o 
  -3   8   0      117.06      109.31      3.55 o 
  -2   8   0        0.04        1.68      0.72 o 
  -1   8   0      635.71      653.24      6.21 o 
   0   8   0       74.24       75.69      2.34 o 
   1   8   0        2.55        4.91      1.62 o 
   2   8   0        1.42        1.45      1.47 o 
   3   8   0      272.81      312.10      7.23 o 
   4   8   0       10.96       12.74      2.24 o 
   5   8   0      286.23      288.04     11.98 o 
  -8   9   0        9.23        3.32      2.96 o 
  -7   9   0        0.31        0.92      1.75 o 
  -6   9   0       63.16       70.23      3.42 o 
  -5   9   0       28.72       27.67      1.89 o 
  -4   9   0       13.87       14.57      1.58 o 
  -3   9   0        0.91       -0.04      0.89 o 
  -2   9   0       34.10       37.26      2.06 o 
  -1   9   0        3.14        3.14      0.89 o 
   0   9   0      125.48      123.49      5.36 o 
   1   9   0        6.27        6.16      1.75 o 
   2   9   0        0.25        0.13      1.51 o 
   3   9   0       39.36       38.02      3.28 o 
   4   9   0        0.05        1.50      2.93 o 
   5   9   0       15.07       20.98      5.39 o 
  -7  10   0        9.92       17.03      2.88 o 
  -6  10   0        2.54        4.75      1.94 o 
  -5  10   0       10.97        6.95      1.66 o 
  -4  10   0        0.21        0.77      1.10 o 
  -3  10   0      177.94      181.30      4.25 o 
  -2  10   0        0.66        0.11      1.06 o 
  -1  10   0        1.36        0.87      1.75 o 
   0  10   0       76.78       80.24      4.61 o 
   1  10   0       30.13       31.34      3.47 o 
   2  10   0        0.26       -0.13      1.65 o 
   3  10   0       25.63       28.05      3.73 o 
   4  10   0        5.83       -0.72      2.23 o 
  -7  11   0       25.26       25.04      5.06 o 
  -6  11   0        1.47        1.76      2.09 o 
  -5  11   0       11.68       13.96      1.82 o 
  -4  11   0       11.47        7.67      1.66 o 
  -3  11   0      114.94      114.16      3.67 o 
  -2  11   0       43.13       41.15      3.91 o 
  -1  11   0       94.01      101.56      8.52 o 
   0  11   0        8.20        7.29      2.36 o 
   1  11   0       55.25       58.68      4.60 o 
   2  11   0       14.23       19.06      3.38 o 
   3  11   0        1.71        3.21      2.17 o 
  -7  12   0       18.56       12.48      3.72 o 
  -6  12   0        0.00        1.11      1.97 o 
  -5  12   0       24.52       30.12      3.00 o 
  -4  12   0       17.28       14.97      2.09 o 
  -3  12   0       40.53       36.69      3.48 o 
  -2  12   0        5.45        9.23      3.26 o 
  -1  12   0       58.45       52.83      8.35 o 
   0  12   0        0.09       -1.28      2.06 o 
   1  12   0        9.67        8.03      2.73 o 
   2  12   0       27.65       31.62      5.31 o 
  -6  13   0        3.17        4.28      2.60 o 
  -5  13   0       38.64       39.70      3.96 o 
  -4  13   0       10.06        9.61      2.47 o 
  -3  13   0       45.87       37.38      4.46 o 
  -2  13   0       17.32       11.43      3.66 o 
  -1  13   0       95.31      109.55     11.75 o 
   0  13   0        0.68        4.68      4.55 o 
   1  13   0       17.77       13.89      4.64 o 
  -5  14   0       10.72       13.63      2.96 o 
  -4  14   0        3.75        4.76      2.78 o 
  -3  14   0       20.00       24.16     10.17 o 
  -2  14   0        6.19        6.74      3.76 o 
  -1  14   0        6.46        0.28      4.34 o 
   0  14   0       51.47       48.83      9.72 o 
  -3  15   0        0.02       -0.07      5.12 o 
   2 -15   1        0.01        0.14      4.73 o 
   3 -15   1        0.08       -2.65      2.65 o 
   0 -14   1       31.16       20.70      7.49 o 
   1 -14   1        1.95       -1.82      4.72 o 
   2 -14   1       10.97       13.89      4.38 o 
   3 -14   1        1.34        8.43      3.62 o 
   4 -14   1        9.54       12.31      3.28 o 
   5 -14   1        0.04        1.56      2.12 o 
  -2 -13   1        1.96        3.54      2.81 o 
  -1 -13   1        6.79        8.50      3.77 o 
   0 -13   1       18.47       19.90      5.08 o 
   1 -13   1       69.90       68.71     10.06 o 
   2 -13   1       13.88        8.74      3.52 o 
   3 -13   1        0.11       -0.13      2.19 o 
   4 -13   1       14.27       12.69      2.60 o 
   5 -13   1       15.12       21.06      3.39 o 
   6 -13   1        4.84        6.70      2.09 o 
  -3 -12   1       22.93       23.16      3.85 o 
  -2 -12   1       16.41       19.20      3.58 o 
  -1 -12   1       12.06        8.94      2.86 o 
   0 -12   1        1.48        3.20      2.83 o 
   1 -12   1       38.21       37.58      7.52 o 
   2 -12   1       35.52       29.61      8.31 o 
   3 -12   1       16.49       13.86      3.15 o 
   4 -12   1       16.66       12.89      2.00 o 
   5 -12   1       13.37       11.68      2.27 o 
   6 -12   1        8.13        8.99      1.77 o 
   7 -12   1       21.97       26.18      4.55 o 
  -3 -11   1       18.75       18.67      3.08 o 
  -2 -11   1       46.85       47.81      4.46 o 
  -1 -11   1       35.78       27.40      5.41 o 
   0 -11   1       86.77       97.15      5.22 o 
   1 -11   1       19.54       15.63      3.59 o 
   2 -11   1       15.34        8.90      3.25 o 
   3 -11   1       55.76       52.16      2.81 o 
   4 -11   1        0.32       -0.26      1.22 o 
   5 -11   1       60.81       58.50      2.91 o 
   6 -11   1        1.41        0.65      1.91 o 
   7 -11   1       25.01       24.62      4.13 o 
  -4 -10   1        9.56        8.12      2.39 o 
  -3 -10   1       48.86       54.70      4.01 o 
  -2 -10   1        9.29        8.28      2.13 o 
  -1 -10   1        9.94        5.71      2.81 o 
   0 -10   1        8.18        8.86      2.60 o 
   1 -10   1      186.61      190.70      5.33 o 
   2 -10   1       25.59       24.61      1.90 o 
   3 -10   1       74.86       75.84      2.81 o 
   4 -10   1       57.11       59.21      3.53 o 
   5 -10   1       73.13       79.26      2.97 o 
   6 -10   1        8.30       10.50      2.32 o 
   7 -10   1       54.95       66.38      6.53 o 
  -5  -9   1       16.46       16.98     10.65 o 
  -4  -9   1      107.04      105.93      5.78 o 
  -3  -9   1       32.62       29.58      3.42 o 
  -2  -9   1       91.73      100.79      4.35 o 
  -1  -9   1      158.95      130.64      4.65 o 
   0  -9   1       99.03      112.18      6.46 o 
   1  -9   1       37.77       30.47      1.86 o 
   2  -9   1       59.45       63.12      2.51 o 
   3  -9   1        4.23        5.23      1.15 o 
   4  -9   1      645.57      632.52      8.12 o 
   5  -9   1        0.03        1.34      1.05 o 
   6  -9   1       17.97       13.62      2.05 o 
   7  -9   1        0.01        0.16      1.75 o 
   8  -9   1        7.13        6.50      2.97 o 
  -5  -8   1       62.73       75.21      7.55 o 
  -4  -8   1       14.90       12.29      2.15 o 
  -3  -8   1       93.06       97.03      4.19 o 
  -2  -8   1      132.64      138.28      4.68 o 
  -1  -8   1      294.32      289.25      6.40 o 
   0  -8   1       43.12       34.94      2.35 o 
   1  -8   1       31.43       37.10      1.56 o 
   2  -8   1        4.55        3.04      0.97 o 
   3  -8   1      163.13      152.32      3.51 o 
   4  -8   1     1331.32     1303.28     11.54 o 
   5  -8   1        1.31        0.79      0.87 o 
   6  -8   1        1.88        1.12      1.32 o 
   7  -8   1        7.66        7.40      2.05 o 
   8  -8   1        0.08        0.63      3.77 o 
  -6  -7   1       51.20       42.92      5.63 o 
  -5  -7   1        0.13        3.06      2.69 o 
  -4  -7   1        0.12        0.90      1.56 o 
  -3  -7   1       49.46       54.57      4.32 o 
  -2  -7   1        1.49        2.17      1.17 o 
  -1  -7   1       65.34       72.92      4.04 o 
   0  -7   1      835.04      859.82      7.21 o 
   1  -7   1     1323.53     1368.02     10.39 o 
   2  -7   1       93.30       91.98      2.17 o 
   3  -7   1      422.60      427.73      6.21 o 
   4  -7   1      314.08      287.13      4.65 o 
   5  -7   1      100.92      103.17      4.21 o 
   6  -7   1        2.14        2.27      1.21 o 
   7  -7   1       59.72       70.58      3.32 o 
   8  -7   1        0.16        2.22      1.90 o 
  -6  -6   1        8.67        9.73      3.29 o 
  -5  -6   1        0.03        3.11      2.22 o 
  -4  -6   1        4.66        5.76      1.60 o 
  -3  -6   1       65.73       72.92      2.76 o 
  -2  -6   1        7.60        4.66      1.19 o 
  -1  -6   1        0.68        2.71      0.82 o 
   0  -6   1        4.60        1.55      0.58 o 
   1  -6   1      135.44      132.10      2.33 o 
   2  -6   1        3.72        5.68      0.90 o 
   3  -6   1      123.55      105.19      2.56 o 
   4  -6   1       47.65       52.43      1.67 o 
   5  -6   1       68.07       59.90      2.57 o 
   6  -6   1        0.87        0.73      1.12 o 
   7  -6   1       10.32        8.50      1.77 o 
   8  -6   1       18.45       28.70      4.88 o 
  -7  -5   1        8.85        7.37      3.31 o 
  -6  -5   1      154.85      158.76      8.04 o 
  -5  -5   1        0.26        1.47      1.71 o 
  -4  -5   1      157.87      131.16      3.27 o 
  -3  -5   1        0.00        0.45      1.42 o 
  -2  -5   1      969.82     1003.29     10.33 o 
  -1  -5   1      648.40      706.04      5.52 o 
   0  -5   1     2721.28     2924.49     19.58 o 
   1  -5   1     2751.92     2825.81     17.47 o 
   2  -5   1       21.08       14.68      1.04 o 
   3  -5   1        3.85        3.27      0.73 o 
   4  -5   1        9.33       15.14      1.88 o 
   5  -5   1      123.07      111.18      3.04 o 
   6  -5   1      209.28      191.13      4.41 o 
   7  -5   1       76.39       76.64      3.20 o 
   8  -5   1        8.27        6.62      3.15 o 
  -7  -4   1        0.28       -2.03      2.17 o 
  -6  -4   1        8.79        8.68      3.00 o 
  -5  -4   1       86.63       91.98      6.15 o 
  -4  -4   1        4.51        8.85      1.72 o 
  -3  -4   1      117.29      125.78      3.08 o 
  -2  -4   1       59.42       52.14      1.91 o 
  -1  -4   1     1010.28     1213.04      9.65 o 
   0  -4   1     1425.64     1494.04     10.21 o 
   1  -4   1       91.48      120.16      2.07 o 
   2  -4   1      108.21      112.16      2.13 o 
   3  -4   1      103.38      134.90      2.13 o 
   4  -4   1      199.67      190.22      2.99 o 
   5  -4   1       59.53       64.90      2.33 o 
   6  -4   1      159.62      152.28      3.52 o 
   7  -4   1       12.19       10.77      2.26 o 
   8  -4   1        0.34       -0.05      4.41 o 
  -7  -3   1       70.88       78.87      8.91 o 
  -6  -3   1      188.13      200.84      7.84 o 
  -5  -3   1      153.01      155.14      8.85 o 
  -4  -3   1       80.43       90.94      3.46 o 
  -3  -3   1      319.61      341.89      3.74 o 
  -2  -3   1      149.74      148.25      3.20 o 
  -1  -3   1     4232.65     4634.72     28.42 o 
   0  -3   1      766.50      838.47      5.98 o 
   1  -3   1       22.93       13.92      1.01 o 
   2  -3   1      524.06      508.24      5.03 o 
   3  -3   1       51.22       46.14      2.18 o 
   4  -3   1      174.07      194.78      3.36 o 
   5  -3   1      275.06      285.33      4.00 o 
   6  -3   1       27.16       29.55      2.30 o 
   7  -3   1       13.82       14.09      3.03 o 
  -8  -2   1       23.33       16.55      7.54 o 
  -7  -2   1       16.85       33.87      6.92 o 
  -6  -2   1       83.17       82.31      4.16 o 
  -5  -2   1        1.08        0.66      1.05 o 
  -4  -2   1       37.85       30.86      1.48 o 
  -3  -2   1      326.16      297.60      3.65 o 
  -2  -2   1     1639.38     1787.64     10.58 o 
  -1  -2   1      296.32      323.33      3.72 o 
   0  -2   1      834.28      866.47      6.65 o 
   1  -2   1     1350.12     1382.13     14.50 o 
   2  -2   1      302.95      285.20      4.46 o 
   3  -2   1      490.48      515.01      6.34 o 
   4  -2   1       55.88       41.08      2.03 o 
   5  -2   1       79.05       82.81      2.60 o 
   6  -2   1      201.80      208.83      4.45 o 
   7  -2   1        1.43        4.73      3.91 o 
  -8  -1   1       40.21       50.39      4.05 o 
  -7  -1   1      136.72      157.02      6.25 o 
  -6  -1   1       58.00       57.87      3.29 o 
  -5  -1   1      172.80      173.20      3.96 o 
  -4  -1   1      135.21      137.97      2.33 o 
  -3  -1   1       99.00      117.80      1.91 o 
  -2  -1   1      436.35      457.36      4.06 o 
  -1  -1   1     5205.98     5703.26     46.35 o 
   0  -1   1     2069.07     2228.02     36.72 o 
   1  -1   1     8153.27     8845.43     80.43 o 
   2  -1   1      853.48      902.19     10.89 o 
   3  -1   1      132.96      103.46      2.49 o 
   4  -1   1      261.19      251.92      3.89 o 
   5  -1   1      164.74      170.96      3.33 o 
   6  -1   1      186.98      188.99      5.55 o 
   7  -1   1       57.33       52.74      7.79 o 
  -8   0   1       17.93       28.37      7.64 o 
  -7   0   1        0.68        0.77      1.47 o 
  -6   0   1      272.11      276.83      5.20 o 
  -5   0   1       14.06       23.12      1.04 o 
  -4   0   1      497.85      501.67      5.33 o 
  -3   0   1        1.30        6.11      0.90 o 
  -2   0   1     1008.72     1013.12      8.22 o 
  -1   0   1     4073.26     4254.98     30.45 o 
   0   0   1      841.13        0.07      0.06 o 
   1   0   1        6.59        9.15      0.71 o 
   2   0   1      556.52      503.25      6.08 o 
   3   0   1      960.72     1069.10      7.24 o 
   4   0   1        6.77        7.91      0.67 o 
   5   0   1      209.52      215.84      3.43 o 
   6   0   1       39.48       38.47      4.97 o 
   7   0   1        4.50        7.70      2.11 o 
  -7   1   1        3.61        5.81      3.06 o 
  -6   1   1       21.06       17.44      1.52 o 
  -5   1   1      212.89      216.04      4.03 o 
  -4   1   1      456.36      492.73      5.74 o 
  -3   1   1      194.89      178.40      2.85 o 
  -2   1   1      507.70      571.83      5.47 o 
  -1   1   1     3007.79     3064.04     22.40 o 
   0   1   1      104.08      106.33      1.46 o 
   1   1   1      518.06      601.44      6.44 o 
   2   1   1      274.25      285.16      3.06 o 
   3   1   1      331.53      332.88      3.32 o 
   4   1   1      370.46      333.29      3.74 o 
   5   1   1      122.39      125.26      3.67 o 
   6   1   1      302.92      309.26      8.43 o 
   7   1   1       19.56       15.74      2.90 o 
   8   1   1       25.46       26.00      3.26 o 
  -7   2   1        2.08        5.21      2.93 o 
  -6   2   1      124.76      130.56      3.55 o 
  -5   2   1      590.18      594.20      7.23 o 
  -4   2   1       84.98       76.67      2.77 o 
  -3   2   1      117.17      113.39      2.33 o 
  -2   2   1      559.85      564.93      5.67 o 
  -1   2   1      151.12      154.91      2.71 o 
   0   2   1      182.21      168.82      2.00 o 
   1   2   1     8327.98     9247.05     84.08 o 
   2   2   1        0.04        0.11      0.30 o 
   3   2   1       24.95       19.40      1.43 o 
   4   2   1        0.83        3.99      1.38 o 
   5   2   1        3.94        3.69      2.19 o 
   6   2   1      181.22      174.25      8.93 o 
   7   2   1       10.81       10.69      2.85 o 
  -7   3   1       70.10       78.30      3.66 o 
  -6   3   1      165.96      157.34      3.95 o 
  -5   3   1      145.17      149.39      2.39 o 
  -4   3   1       39.16       39.10      1.46 o 
  -3   3   1     1416.74     1455.88     10.52 o 
  -2   3   1      691.05      667.82      5.41 o 
  -1   3   1     1070.31     1082.15      8.67 o 
   0   3   1      460.63      510.44      4.40 o 
   1   3   1      247.69      237.40      2.92 o 
   2   3   1       34.79       42.04      1.30 o 
   3   3   1      583.52      606.85      6.79 o 
   4   3   1      265.05      247.78      6.12 o 
   5   3   1      154.31      143.57      6.32 o 
   6   3   1       87.10       91.96      5.68 o 
   7   3   1        0.41        0.72      2.35 o 
  -8   4   1       29.41       33.77      7.45 o 
  -7   4   1        4.89        2.18      1.61 o 
  -6   4   1      120.99      118.89      3.13 o 
  -5   4   1      197.08      189.36      3.45 o 
  -4   4   1       33.78       41.11      1.48 o 
  -3   4   1      125.90      112.91      1.92 o 
  -2   4   1        7.66       16.08      1.05 o 
  -1   4   1      363.87      339.69      4.13 o 
   0   4   1      595.65      654.70      5.29 o 
   1   4   1      715.73      766.11      6.90 o 
   2   4   1      168.03      184.67      2.93 o 
   3   4   1      428.40      389.17      5.33 o 
   4   4   1       13.12       13.56      2.11 o 
   5   4   1      198.08      207.85      8.13 o 
   6   4   1        0.32       -1.49      1.97 o 
   7   4   1        4.48        3.43      3.63 o 
  -8   5   1        9.84        9.11      4.38 o 
  -7   5   1       21.52       22.46      2.23 o 
  -6   5   1        2.71        6.12      1.32 o 
  -5   5   1        1.35        2.92      0.98 o 
  -4   5   1        0.11        0.43      0.67 o 
  -3   5   1       12.20       17.16      1.02 o 
  -2   5   1      598.45      584.32      5.14 o 
  -1   5   1     1458.41     1603.00     10.92 o 
   0   5   1      443.78      512.24      4.26 o 
   1   5   1        6.98        7.23      0.90 o 
   2   5   1       43.40       39.12      1.91 o 
   3   5   1      132.52      110.26      3.97 o 
   4   5   1      139.53      132.19      3.85 o 
   5   5   1       87.75       96.28      6.21 o 
   6   5   1       36.68       34.33      4.64 o 
  -8   6   1        0.01       -1.13      1.61 o 
  -7   6   1       13.26       12.18      1.81 o 
  -6   6   1      128.54      120.22      5.79 o 
  -5   6   1       28.15       26.07      2.09 o 
  -4   6   1       51.38       47.02      2.02 o 
  -3   6   1      271.16      263.89      3.55 o 
  -2   6   1       59.53       51.70      1.57 o 
  -1   6   1      355.01      371.91      4.16 o 
   0   6   1       35.64       46.09      1.34 o 
   1   6   1      122.10      106.19      2.85 o 
   2   6   1       87.03       84.47      2.84 o 
   3   6   1        8.90        9.76      2.67 o 
   4   6   1       55.10       44.58      3.26 o 
   5   6   1       32.37       33.31      7.15 o 
   6   6   1       28.73       37.94      5.04 o 
  -8   7   1        7.76        9.15      2.34 o 
  -7   7   1       27.15       21.15      2.26 o 
  -6   7   1       33.49       26.73      2.20 o 
  -5   7   1       52.29       57.81      2.70 o 
  -4   7   1        1.04        0.93      0.86 o 
  -3   7   1      382.86      385.48      4.65 o 
  -2   7   1      113.73      118.05      2.40 o 
  -1   7   1        2.02        3.83      0.75 o 
   0   7   1      100.22      114.92      2.20 o 
   1   7   1      247.88      259.80      5.75 o 
   2   7   1       14.11       17.23      2.60 o 
   3   7   1        6.64        5.69      1.66 o 
   4   7   1      462.03      463.21      8.57 o 
   5   7   1       85.20       84.66      6.85 o 
   6   7   1       30.92       26.33      5.74 o 
  -8   8   1        0.13        1.15      2.58 o 
  -7   8   1       21.25       16.98      2.54 o 
  -6   8   1        5.42        4.50      1.48 o 
  -5   8   1        9.56        7.86      1.19 o 
  -4   8   1       44.19       39.30      2.05 o 
  -3   8   1      165.91      153.68      3.35 o 
  -2   8   1        0.76        1.35      0.79 o 
  -1   8   1      254.91      266.23      3.74 o 
   0   8   1      267.06      231.69      4.38 o 
   1   8   1      421.41      416.74      8.30 o 
   2   8   1       38.19       37.92      2.88 o 
   3   8   1       37.51       33.44      3.48 o 
   4   8   1        0.19       -0.31      1.79 o 
   5   8   1      168.81      179.23      9.59 o 
  -8   9   1        7.97        8.54      2.94 o 
  -7   9   1        1.59       -0.47      1.80 o 
  -6   9   1       13.14       13.90      2.03 o 
  -5   9   1       13.86       14.75      1.59 o 
  -4   9   1      106.07       93.09      2.98 o 
  -3   9   1        8.15        8.15      1.36 o 
  -2   9   1        5.47        3.25      0.99 o 
  -1   9   1        0.03        1.27      1.32 o 
   0   9   1        2.76        5.60      1.86 o 
   1   9   1      362.92      399.72      8.27 o 
   2   9   1       13.25       11.24      2.23 o 
   3   9   1       56.86       49.87      3.58 o 
   4   9   1       21.51       26.31      4.37 o 
   5   9   1       92.23      103.09      8.21 o 
  -8  10   1       17.16       29.49      8.55 o 
  -7  10   1       11.04        8.97      2.95 o 
  -6  10   1       20.79       25.61      3.01 o 
  -5  10   1        7.99        5.86      1.40 o 
  -4  10   1       73.57       76.39      3.11 o 
  -3  10   1        4.31        7.16      1.50 o 
  -2  10   1       24.75       23.29      1.92 o 
  -1  10   1        0.00        0.86      1.53 o 
   0  10   1      110.65      114.03      8.90 o 
   1  10   1      185.70      174.71      6.55 o 
   2  10   1        8.89        7.40      2.20 o 
   3  10   1       58.68       67.08      7.77 o 
   4  10   1       18.92       13.60      3.09 o 
  -7  11   1        2.41        2.97      2.85 o 
  -6  11   1       16.43       14.04      1.69 o 
  -5  11   1       47.57       43.48      2.80 o 
  -4  11   1        0.80        0.11      1.34 o 
  -3  11   1       56.15       65.45      3.06 o 
  -2  11   1       48.09       47.74      3.46 o 
  -1  11   1       15.37       14.27      3.94 o 
   0  11   1       93.12       97.58      5.43 o 
   1  11   1        6.96       11.30      3.57 o 
   2  11   1       51.23       45.05      4.45 o 
   3  11   1        3.07        2.71      2.16 o 
  -7  12   1        0.25        3.03      2.98 o 
  -6  12   1       12.98       11.91      2.10 o 
  -5  12   1        1.82        0.77      1.88 o 
  -4  12   1       44.15       40.56      2.85 o 
  -3  12   1       28.55       26.53      3.62 o 
  -2  12   1       67.19       60.93      5.98 o 
  -1  12   1       88.56       98.46     10.69 o 
   0  12   1      175.36      189.71      7.47 o 
   1  12   1       13.65       10.96      3.10 o 
   2  12   1      122.42      113.36      6.56 o 
  -6  13   1        1.25        2.11      1.88 o 
  -5  13   1        3.32        0.02      1.88 o 
  -4  13   1        4.55        5.52      2.13 o 
  -3  13   1       15.44       23.88      5.09 o 
  -2  13   1        0.53        0.43      3.06 o 
  -1  13   1       87.28       95.20     11.40 o 
   0  13   1        4.88        6.19      3.43 o 
   1  13   1        1.60        3.60      3.46 o 
  -5  14   1        4.45        8.73      3.81 o 
  -4  14   1        4.26        2.31      2.80 o 
  -3  14   1        9.10       14.32      4.42 o 
  -2  14   1       18.92       13.25      4.13 o 
  -1  14   1        7.00        5.81      5.10 o 
   0  14   1       24.50       22.77      7.83 o 
   2 -15   2        7.07        1.92      5.39 o 
   3 -15   2        0.47        0.69      3.17 o 
   0 -14   2        2.42       -3.22      3.92 o 
   1 -14   2        4.30        2.33      4.57 o 
   2 -14   2       53.42       51.91      7.31 o 
   3 -14   2        0.76        8.24      3.18 o 
   4 -14   2        8.83       10.43      3.14 o 
   5 -14   2       25.96       41.50      5.57 o 
  -2 -13   2       24.66       25.41      4.13 o 
  -1 -13   2        4.84       -0.83      5.69 o 
   0 -13   2       18.93       32.69      7.48 o 
   1 -13   2       12.36       11.66      5.16 o 
   2 -13   2       36.24       37.43      5.25 o 
   3 -13   2       11.52        8.95      3.04 o 
   4 -13   2       50.56       50.44      4.24 o 
   5 -13   2       42.78       51.93      3.97 o 
   6 -13   2        0.09       -0.23      1.83 o 
  -3 -12   2        4.25        8.80      2.95 o 
  -2 -12   2        6.06        8.54      2.84 o 
  -1 -12   2      150.31      142.08      6.65 o 
   0 -12   2        0.23        0.50      2.55 o 
   1 -12   2       94.82       89.24     10.21 o 
   2 -12   2        4.66        2.74      2.28 o 
   3 -12   2       20.39       22.33      2.68 o 
   4 -12   2       12.94       10.08      2.38 o 
   5 -12   2        5.18        3.37      1.71 o 
   6 -12   2        0.02        1.43      1.90 o 
   7 -12   2        2.93        0.92      3.11 o 
  -3 -11   2      133.51      119.88      5.54 o 
  -2 -11   2       32.95       36.22      4.11 o 
  -1 -11   2       31.59       36.05      3.84 o 
   0 -11   2        4.09        4.41      2.69 o 
   1 -11   2       36.47       38.39      4.81 o 
   2 -11   2       34.36       27.93      3.47 o 
   3 -11   2       63.61       63.77      2.98 o 
   4 -11   2        1.27        0.51      1.27 o 
   5 -11   2        0.19       -0.45      1.25 o 
   6 -11   2       27.77       20.87      4.19 o 
   7 -11   2        1.33        0.53      2.38 o 
  -4 -10   2        1.90        4.73      2.23 o 
  -3 -10   2       83.38       96.81      4.90 o 
  -2 -10   2       36.45       29.99      3.07 o 
  -1 -10   2      167.78      173.31      6.44 o 
   0 -10   2      196.80      195.21     10.34 o 
   1 -10   2      271.31      270.57     10.02 o 
   2 -10   2       78.33       68.76      2.73 o 
   3 -10   2       80.27       75.32      2.78 o 
   4 -10   2        0.03        1.10      1.09 o 
   5 -10   2       24.97       22.30      1.89 o 
   6 -10   2       38.80       43.30      3.51 o 
   7 -10   2        3.35        2.15      2.19 o 
  -5  -9   2       57.85       59.84      7.88 o 
  -4  -9   2       74.84       85.97      4.71 o 
  -3  -9   2       97.11       90.13      4.44 o 
  -2  -9   2      398.86      396.89      8.42 o 
  -1  -9   2       21.51       24.76      2.66 o 
   0  -9   2        5.06        5.37      2.03 o 
   1  -9   2      131.32      112.16      3.14 o 
   2  -9   2       56.99       51.68      2.30 o 
   3  -9   2       10.46        8.43      1.35 o 
   4  -9   2       72.58       60.02      2.53 o 
   5  -9   2       28.31       27.84      2.41 o 
   6  -9   2        6.59        9.13      1.82 o 
   7  -9   2        3.35        4.43      1.98 o 
   8  -9   2        0.09        0.66      2.48 o 
  -5  -8   2       30.62       31.90      4.09 o 
  -4  -8   2       42.22       39.11      3.11 o 
  -3  -8   2      154.58      154.80      5.87 o 
  -2  -8   2        8.32        1.72      1.48 o 
  -1  -8   2      102.36      103.48      3.96 o 
   0  -8   2      152.13      160.51      5.05 o 
   1  -8   2        0.07        2.54      1.01 o 
   2  -8   2      298.09      288.41      4.63 o 
   3  -8   2       21.16       21.02      1.69 o 
   4  -8   2       69.78       66.64      2.63 o 
   5  -8   2        0.72        0.64      0.81 o 
   6  -8   2      171.45      182.96      4.72 o 
   7  -8   2        0.00        1.26      1.90 o 
   8  -8   2       18.36       21.61      4.30 o 
  -6  -7   2       88.18      103.56      7.51 o 
  -5  -7   2       14.06       14.47      3.10 o 
  -4  -7   2       35.35       37.54      2.86 o 
  -3  -7   2       69.21       67.91      3.47 o 
  -2  -7   2       44.12       50.07      3.01 o 
  -1  -7   2     1110.46     1011.64     11.12 o 
   0  -7   2      174.18      187.52      3.01 o 
   1  -7   2      127.57      125.37      2.51 o 
   2  -7   2        5.94        6.00      0.81 o 
   3  -7   2        2.21        1.41      0.88 o 
   4  -7   2      100.93       92.63      3.69 o 
   5  -7   2      152.65      137.89      4.03 o 
   6  -7   2        9.36        8.89      1.57 o 
   7  -7   2        8.74       10.24      1.97 o 
   8  -7   2        1.68        4.25      2.12 o 
  -6  -6   2        0.02       -2.47      2.47 o 
  -5  -6   2       45.45       47.20      4.02 o 
  -4  -6   2        0.85        1.47      1.63 o 
  -3  -6   2      100.99       93.92      3.08 o 
  -2  -6   2      871.83      872.96      9.91 o 
  -1  -6   2     1128.38     1129.76      8.52 o 
   0  -6   2        0.34        1.13      0.79 o 
   1  -6   2      266.30      296.87      3.58 o 
   2  -6   2       59.92       62.39      1.94 o 
   3  -6   2       16.78       12.90      1.16 o 
   4  -6   2       43.49       41.37      1.74 o 
   5  -6   2      109.73       97.88      3.32 o 
   6  -6   2       14.12       15.31      1.73 o 
   7  -6   2       48.06       54.92      3.08 o 
   8  -6   2        4.71        4.09      2.38 o 
  -7  -5   2       16.54        9.16      5.17 o 
  -6  -5   2        0.46        2.41      2.69 o 
  -5  -5   2        4.91        3.03      1.95 o 
  -4  -5   2       47.64       46.70      2.11 o 
  -3  -5   2       99.10       98.89      2.92 o 
  -2  -5   2       13.53       27.92      2.60 o 
  -1  -5   2        0.02        7.52      0.83 o 
   0  -5   2      106.07      122.28      1.97 o 
   1  -5   2     1089.64     1162.31      8.48 o 
   2  -5   2      181.85      165.33      2.82 o 
   3  -5   2      219.18      195.57      3.42 o 
   4  -5   2       94.05       80.87      2.88 o 
   5  -5   2       44.30       37.75      3.75 o 
   6  -5   2       38.90       38.90      2.35 o 
   7  -5   2        0.96        4.40      1.44 o 
   8  -5   2       22.35       24.49      4.99 o 
  -7  -4   2       21.26       20.61      3.93 o 
  -6  -4   2       44.99       45.54      3.92 o 
  -5  -4   2      135.77      132.99      5.27 o 
  -4  -4   2      348.76      337.97      9.29 o 
  -3  -4   2        4.93        4.96      0.97 o 
  -2  -4   2     2367.46     2534.09     17.17 o 
  -1  -4   2       32.40       44.18      2.21 o 
   0  -4   2      355.52      431.54      3.65 o 
   1  -4   2       17.06       12.65      0.81 o 
   2  -4   2      113.24      105.62      2.22 o 
   3  -4   2      354.93      355.17      3.80 o 
   4  -4   2      857.63      829.48      8.57 o 
   5  -4   2        2.29        2.09      1.03 o 
   6  -4   2      209.28      206.92      4.13 o 
   7  -4   2       49.70       55.61      3.43 o 
   8  -4   2       12.75        8.83      5.18 o 
  -7  -3   2      188.24      199.48      9.47 o 
  -6  -3   2       14.79       15.68      2.73 o 
  -5  -3   2      262.46      269.21      6.73 o 
  -4  -3   2      230.66      237.53      5.45 o 
  -3  -3   2       14.19       13.39      0.78 o 
  -2  -3   2      150.02      217.32      2.64 o 
  -1  -3   2      115.34      125.34      1.67 o 
   0  -3   2      314.99      356.60      3.26 o 
   1  -3   2      919.74     1041.15     13.10 o 
   2  -3   2      703.13      599.75      6.14 o 
   3  -3   2      503.48      547.45      6.53 o 
   4  -3   2       90.16       98.22      2.38 o 
   5  -3   2      208.14      204.65      3.49 o 
   6  -3   2        1.34        4.63      1.13 o 
   7  -3   2       32.37       47.08      5.44 o 
  -8  -2   2        4.76        5.82      2.47 o 
  -7  -2   2       49.29       60.03      4.68 o 
  -6  -2   2       24.58       27.13      3.22 o 
  -5  -2   2      196.37      186.66      4.45 o 
  -4  -2   2        7.83        8.31      0.91 o 
  -3  -2   2       43.28       43.21      1.32 o 
  -2  -2   2      351.81      365.92      2.98 o 
  -1  -2   2      443.25      486.76      5.80 o 
   0  -2   2     7564.78     8241.85     66.52 o 
   1  -2   2      906.34      960.77     18.18 o 
   2  -2   2      104.40       97.92      2.07 o 
   3  -2   2      170.86      219.35      3.10 o 
   4  -2   2       18.95       11.41      0.91 o 
   5  -2   2      598.47      608.76      6.21 o 
   6  -2   2      155.62      151.96      5.95 o 
   7  -2   2        2.46       -0.21      3.36 o 
  -8  -1   2       23.02       22.43      7.70 o 
  -7  -1   2       14.10       26.07      6.95 o 
  -6  -1   2      278.44      275.87      5.58 o 
  -5  -1   2      104.64      111.80      3.25 o 
  -4  -1   2       86.69       80.60      1.78 o 
  -3  -1   2      167.16      185.03      2.31 o 
  -2  -1   2     1400.49     1553.32     10.60 o 
  -1  -1   2      874.32      936.86      9.48 o 
   0  -1   2     3281.74     3533.55     26.11 o 
   1  -1   2      529.93      517.10     14.46 o 
   2  -1   2      107.18      110.07      2.14 o 
   3  -1   2      140.80      124.69      2.47 o 
   4  -1   2       18.54       19.00      0.93 o 
   5  -1   2       13.08       15.98      1.18 o 
   6  -1   2       24.52       22.85      2.08 o 
   7  -1   2       13.58       10.86      2.11 o 
  -8   0   2       42.05       62.85      9.64 o 
  -7   0   2       18.02       26.68      4.62 o 
  -6   0   2      118.62      111.06      3.30 o 
  -5   0   2       23.31       24.67      1.26 o 
  -4   0   2      461.84      456.86      5.06 o 
  -3   0   2       79.70       82.05      1.87 o 
  -2   0   2     4950.66     5181.02     31.57 o 
  -1   0   2      109.44       99.00      1.90 o 
   1   0   2        1.78        5.51      0.72 o 
   2   0   2      268.81      288.18      3.55 o 
   3   0   2        1.06        2.30      0.43 o 
   4   0   2      423.77      392.26      4.35 o 
   5   0   2     1144.81     1131.81     10.06 o 
   6   0   2       27.15       29.51      2.73 o 
   7   0   2      166.82      167.33      6.10 o 
   8   0   2        6.24        4.14      2.22 o 
  -7   1   2        0.74        3.70      1.93 o 
  -6   1   2       61.67       67.77      2.56 o 
  -5   1   2      829.99      851.57      8.85 o 
  -4   1   2       58.10       59.15      1.96 o 
  -3   1   2       15.66       13.97      1.46 o 
  -2   1   2       27.15       30.50      1.22 o 
  -1   1   2     1146.49     1090.32      9.97 o 
   0   1   2     2496.92     2562.14     24.02 o 
   1   1   2       28.92       28.12      1.13 o 
   2   1   2      177.08      193.69      2.98 o 
   3   1   2      120.52      126.14      2.17 o 
   4   1   2       34.95       29.15      1.38 o 
   5   1   2      319.60      299.58      6.72 o 
   6   1   2        4.53        5.80      2.51 o 
   7   1   2        4.87        2.37      2.16 o 
   8   1   2        5.37        6.01      2.64 o 
  -7   2   2       17.76       16.10      2.36 o 
  -6   2   2       22.78       24.73      2.34 o 
  -5   2   2      628.25      640.12      7.57 o 
  -4   2   2      165.12      161.07      3.23 o 
  -3   2   2     1130.83     1203.48      8.89 o 
  -2   2   2      951.44      946.65      7.27 o 
  -1   2   2      611.52      670.33      7.10 o 
   0   2   2     4801.62     4938.53     50.00 o 
   1   2   2       37.13       51.82      0.98 o 
   2   2   2      251.57      271.95      2.85 o 
   3   2   2      289.38      295.51      2.97 o 
   4   2   2      290.27      301.57      7.60 o 
   5   2   2       84.43       86.09      8.62 o 
   6   2   2       10.95        7.47      2.35 o 
   7   2   2       32.70       29.67      3.74 o 
  -7   3   2       61.65       65.61      3.45 o 
  -6   3   2        9.04        6.88      1.35 o 
  -5   3   2      378.60      362.95      4.07 o 
  -4   3   2      427.64      428.88      4.82 o 
  -3   3   2       39.12       26.53      1.16 o 
  -2   3   2      313.23      341.14      3.50 o 
  -1   3   2       28.62       27.52      1.61 o 
   0   3   2       60.43       60.71      1.40 o 
   1   3   2        4.72       12.37      0.80 o 
   2   3   2       74.97       70.89      1.68 o 
   3   3   2       20.01       27.39      1.57 o 
   4   3   2      390.49      362.58      7.64 o 
   5   3   2       81.22       75.73      6.30 o 
   6   3   2      142.08      140.03     10.63 o 
   7   3   2       67.82       65.83      9.36 o 
  -8   4   2       15.30       12.37      5.35 o 
  -7   4   2       16.69       13.87      2.17 o 
  -6   4   2       65.97       65.11      2.47 o 
  -5   4   2      208.20      200.43      4.28 o 
  -4   4   2       22.23       22.68      1.32 o 
  -3   4   2      259.08      249.67      3.03 o 
  -2   4   2      469.72      515.80      4.99 o 
  -1   4   2      100.54      118.96      1.94 o 
   0   4   2       76.78       72.80      1.84 o 
   1   4   2     1431.05     1512.13     10.67 o 
   2   4   2        1.29        3.62      0.79 o 
   3   4   2     1505.27     1420.96     13.09 o 
   4   4   2      102.04       99.27      2.49 o 
   5   4   2      124.00      126.47      6.49 o 
   6   4   2       35.09       32.85      4.25 o 
   7   4   2        4.45        8.80      3.10 o 
  -8   5   2      100.28      113.94      9.89 o 
  -7   5   2        4.50        5.09      1.42 o 
  -6   5   2       56.56       61.26      2.58 o 
  -5   5   2        3.53        3.06      0.92 o 
  -4   5   2        2.47        1.54      0.71 o 
  -3   5   2      116.12      124.88      2.29 o 
  -2   5   2       19.36       20.65      1.03 o 
  -1   5   2       34.69       46.13      1.68 o 
   0   5   2        0.78        1.30      0.57 o 
   1   5   2     1121.71     1123.33      9.48 o 
   2   5   2       38.00       45.71      1.78 o 
   3   5   2      260.33      220.21      4.28 o 
   4   5   2        2.00        0.75      1.22 o 
   5   5   2        0.20        2.57      2.38 o 
   6   5   2        0.54       -0.71      2.44 o 
  -8   6   2       22.66       24.67      2.97 o 
  -7   6   2        4.85        4.60      1.52 o 
  -6   6   2       27.15       25.49      2.04 o 
  -5   6   2       51.47       50.22      2.40 o 
  -4   6   2        2.27        2.97      0.77 o 
  -3   6   2       29.54       31.18      1.81 o 
  -2   6   2      119.70      114.94      2.37 o 
  -1   6   2       96.99      115.83      2.14 o 
   0   6   2      542.01      507.20      4.97 o 
   1   6   2       47.39       49.03      1.90 o 
   2   6   2       47.58       53.79      2.42 o 
   3   6   2       10.45       13.16      2.66 o 
   4   6   2      212.36      199.41      8.23 o 
   5   6   2        1.12        1.52      2.86 o 
   6   6   2       32.94       29.44      4.85 o 
  -8   7   2        0.42       -0.02      1.80 o 
  -7   7   2       32.03       35.62      2.64 o 
  -6   7   2       77.37       74.84      4.19 o 
  -5   7   2        7.40        5.19      1.35 o 
  -4   7   2        2.21        1.89      0.90 o 
  -3   7   2      177.94      167.85      3.02 o 
  -2   7   2       71.23       73.31      2.58 o 
  -1   7   2      369.91      412.96      5.08 o 
   0   7   2     1709.37     1692.29     12.14 o 
   1   7   2        0.82        1.19      1.25 o 
   2   7   2      129.83      116.00      4.06 o 
   3   7   2       76.60       79.39      3.66 o 
   4   7   2       23.84       24.78      2.89 o 
   5   7   2      254.19      275.91     11.30 o 
   6   7   2       37.11       45.33      9.56 o 
  -8   8   2       21.22       21.46      3.40 o 
  -7   8   2       12.68       10.59      2.81 o 
  -6   8   2        4.23        5.12      1.57 o 
  -5   8   2       96.07      108.53      2.90 o 
  -4   8   2       29.64       29.68      2.11 o 
  -3   8   2      136.00      130.90      3.11 o 
  -2   8   2      107.37      103.94      2.61 o 
  -1   8   2      434.79      418.30      4.82 o 
   0   8   2     1189.74     1138.24     12.37 o 
   1   8   2      158.25      159.48      4.90 o 
   2   8   2       29.48       29.68      2.71 o 
   3   8   2       99.88      109.03      4.42 o 
   4   8   2        5.54        5.72      2.26 o 
   5   8   2      176.13      192.20      9.80 o 
  -8   9   2        0.58        1.88      2.47 o 
  -7   9   2       12.93       14.85      2.47 o 
  -6   9   2       14.59       16.04      2.13 o 
  -5   9   2        0.27       -1.00      1.00 o 
  -4   9   2       15.42       11.01      1.70 o 
  -3   9   2       95.61       92.45      3.33 o 
  -2   9   2       32.31       27.11      2.38 o 
  -1   9   2       40.89       42.31      2.40 o 
   0   9   2       17.87       11.59      2.42 o 
   1   9   2      220.65      232.51      6.26 o 
   2   9   2        8.70        8.93      2.28 o 
   3   9   2       75.10       76.96      4.27 o 
   4   9   2       54.89       61.37     10.59 o 
  -8  10   2        0.73        1.23      5.47 o 
  -7  10   2        1.14       -2.14      2.14 o 
  -6  10   2        4.47        1.91      2.17 o 
  -5  10   2       16.66       16.51      1.92 o 
  -4  10   2       48.88       42.38      2.57 o 
  -3  10   2       16.59       14.47      1.74 o 
  -2  10   2       55.61       55.93      2.68 o 
  -1  10   2        0.69        1.67      1.74 o 
   0  10   2       54.58       61.29      4.24 o 
   1  10   2       73.88       66.37      4.93 o 
   2  10   2      147.64      140.23      6.43 o 
   3  10   2        8.11       10.69      2.40 o 
   4  10   2        0.01       -1.59      2.06 o 
  -7  11   2        0.03        5.77      3.00 o 
  -6  11   2        2.85        2.51      1.56 o 
  -5  11   2        0.52        1.48      1.45 o 
  -4  11   2      119.41      121.86      4.01 o 
  -3  11   2      136.60      131.33      4.67 o 
  -2  11   2      256.01      252.18     12.68 o 
  -1  11   2        1.83        6.25      4.50 o 
   0  11   2      129.97      118.32      5.90 o 
   1  11   2        1.06        0.24      2.01 o 
   2  11   2      207.54      189.33      7.55 o 
   3  11   2       12.61       11.14      3.06 o 
  -7  12   2        8.38       12.52      3.70 o 
  -6  12   2        1.87        3.93      1.80 o 
  -5  12   2       12.23       11.71      3.19 o 
  -4  12   2        5.11        6.24      1.82 o 
  -3  12   2        1.73        1.06      1.89 o 
  -2  12   2       24.82       20.41      7.18 o 
  -1  12   2       24.98       27.74      7.01 o 
   0  12   2      192.84      200.48      8.25 o 
   1  12   2        3.52        4.87      2.88 o 
   2  12   2       39.76       35.91      4.47 o 
  -6  13   2        0.14        2.47      1.92 o 
  -5  13   2       24.96       17.74      2.71 o 
  -4  13   2        0.70       -0.02      1.93 o 
  -3  13   2        1.33        6.13      3.47 o 
  -2  13   2       10.92       11.51      3.79 o 
  -1  13   2        2.90        6.42      4.98 o 
   0  13   2       41.23       30.80      5.42 o 
   1  13   2        0.45        3.93      2.74 o 
  -5  14   2        1.12       -0.69      2.09 o 
  -4  14   2        3.22        1.23      6.09 o 
  -3  14   2       85.29       83.39      7.73 o 
  -2  14   2       14.73       11.84      5.60 o 
  -1  14   2        8.02       12.00      6.17 o 
   0  14   2       12.02        6.77      5.73 o 
   2 -15   3        4.50        7.36      5.52 o 
   3 -15   3       65.30      103.83      8.43 o 
   0 -14   3        7.44        9.71      5.81 o 
   1 -14   3        2.58        3.21      4.68 o 
   2 -14   3       48.54       58.19      7.33 o 
   3 -14   3       36.31       48.69     12.53 o 
   4 -14   3        3.28        4.72      2.98 o 
   5 -14   3       46.69       54.27      4.42 o 
  -2 -13   3        1.78        2.06      2.66 o 
  -1 -13   3        3.02        4.48      3.38 o 
   0 -13   3       22.29       17.71      4.27 o 
   1 -13   3        5.70        1.15      4.13 o 
   2 -13   3       21.34       24.57      4.55 o 
   3 -13   3        6.71        5.58      2.88 o 
   4 -13   3        9.72        8.19      2.23 o 
   5 -13   3        8.71        8.26      2.50 o 
   6 -13   3        2.63       -0.81      1.96 o 
  -3 -12   3       68.71       65.99      5.33 o 
  -2 -12   3        3.18        0.83      2.72 o 
  -1 -12   3      121.64      131.04      7.52 o 
   0 -12   3        2.50        5.96      3.17 o 
   1 -12   3        0.89        2.46      3.69 o 
   2 -12   3       16.92       23.11      3.48 o 
   3 -12   3       31.66       28.80      2.67 o 
   4 -12   3        2.00        1.78      1.42 o 
   5 -12   3        0.03       -0.27      1.46 o 
   6 -12   3        0.78        4.18      1.61 o 
   7 -12   3        7.68        2.07      2.86 o 
  -4 -11   3       12.20       15.74      4.56 o 
  -3 -11   3       59.07       55.03      4.26 o 
  -2 -11   3        0.02        4.21      2.41 o 
  -1 -11   3      296.40      313.10      9.05 o 
   0 -11   3       54.84       55.85     12.50 o 
   1 -11   3      162.58      175.34     14.38 o 
   2 -11   3        2.32        1.12      1.90 o 
   3 -11   3       28.91       26.87      2.08 o 
   4 -11   3       15.97       14.07      1.78 o 
   5 -11   3       92.67      106.50      3.79 o 
   6 -11   3        2.37        0.39      1.90 o 
   7 -11   3        0.15        0.74      4.90 o 
  -4 -10   3        0.21       -1.00      2.08 o 
  -3 -10   3      114.09      111.73      5.18 o 
  -2 -10   3        8.48        9.00      2.23 o 
  -1 -10   3      184.17      183.37      6.57 o 
   0 -10   3        2.75        3.75      1.87 o 
   1 -10   3      119.59      121.03      5.17 o 
   2 -10   3       55.75       37.97      2.21 o 
   3 -10   3      141.31      133.12      4.20 o 
   4 -10   3        2.45        1.72      1.53 o 
   5 -10   3        0.03        0.50      1.11 o 
   6 -10   3        0.01        0.17      1.79 o 
   7 -10   3       12.09       12.94      3.03 o 
  -5  -9   3        8.42       11.42      3.22 o 
  -4  -9   3      178.45      180.63      5.99 o 
  -3  -9   3       16.34       13.73      2.47 o 
  -2  -9   3      536.30      553.74     15.31 o 
  -1  -9   3        1.29        2.95      1.57 o 
   0  -9   3       24.87       19.42      2.12 o 
   1  -9   3       31.80       27.60      2.06 o 
   2  -9   3      103.84      102.99      2.97 o 
   3  -9   3      139.60      119.97      3.33 o 
   4  -9   3        0.74       -1.05      1.05 o 
   5  -9   3       32.28       42.21      3.18 o 
   6  -9   3        2.50        0.71      1.35 o 
   7  -9   3       20.27       22.37      3.22 o 
   8  -9   3       12.02       22.39      4.10 o 
  -5  -8   3       13.55       15.01      3.34 o 
  -4  -8   3        0.18        2.22      1.58 o 
  -3  -8   3       96.26      110.74      4.44 o 
  -2  -8   3       87.07       90.70      3.98 o 
  -1  -8   3      141.63      118.24      3.55 o 
   0  -8   3      299.70      300.89      4.98 o 
   1  -8   3      185.16      194.05      3.18 o 
   2  -8   3      241.15      213.50      3.99 o 
   3  -8   3        0.58        0.51      1.00 o 
   4  -8   3        3.71        4.02      1.19 o 
   5  -8   3        0.01        0.64      0.90 o 
   6  -8   3        4.72        4.66      1.46 o 
   7  -8   3        5.88        6.01      2.29 o 
   8  -8   3        7.90        6.02      3.96 o 
  -6  -7   3      279.66      305.79     12.24 o 
  -5  -7   3       31.84       28.20      3.76 o 
  -4  -7   3       64.26       68.33      5.13 o 
  -3  -7   3      250.81      249.73      8.07 o 
  -2  -7   3      576.70      561.92      9.91 o 
  -1  -7   3     3260.99     3124.13     23.45 o 
   0  -7   3      643.63      697.71      6.74 o 
   1  -7   3      230.87      214.26      3.05 o 
   2  -7   3      257.19      253.50      4.06 o 
   3  -7   3      340.91      345.37      5.05 o 
   4  -7   3      421.76      393.77      5.54 o 
   5  -7   3       69.10       58.53      2.91 o 
   6  -7   3       81.57       76.84      3.23 o 
   7  -7   3       19.17       23.00      2.78 o 
   8  -7   3       16.32       16.16      2.85 o 
  -6  -6   3        5.63        8.98      3.54 o 
  -5  -6   3      173.83      166.11      6.65 o 
  -4  -6   3        0.53        0.65      1.80 o 
  -3  -6   3       15.58       17.58      1.71 o 
  -2  -6   3       27.28       30.34      2.02 o 
  -1  -6   3        4.61       15.56      1.76 o 
   0  -6   3       20.97       27.44      1.10 o 
   1  -6   3      181.05      174.63      2.66 o 
   2  -6   3      433.93      439.41      4.76 o 
   3  -6   3       37.36       42.74      1.93 o 
   4  -6   3       24.00       23.23      1.41 o 
   5  -6   3       70.92       58.38      2.76 o 
   6  -6   3       23.05       13.96      1.71 o 
   7  -6   3       14.24       14.74      2.41 o 
   8  -6   3       21.08       17.49      2.95 o 
  -7  -5   3        1.56        2.91      2.65 o 
  -6  -5   3       17.64       15.05      3.04 o 
  -5  -5   3       65.91       56.78      4.88 o 
  -4  -5   3       47.22       36.15      1.95 o 
  -3  -5   3      364.26      356.64      5.15 o 
  -2  -5   3      225.31      221.44      3.51 o 
  -1  -5   3     2743.05     2904.55     19.23 o 
   0  -5   3     1630.63     1739.95     13.50 o 
   1  -5   3        0.74       -0.34      0.52 o 
   2  -5   3       16.19       25.16      1.35 o 
   3  -5   3       16.99       16.45      1.23 o 
   4  -5   3       68.65       64.85      2.82 o 
   5  -5   3      186.01      204.13      5.51 o 
   6  -5   3        1.57        2.57      1.21 o 
   7  -5   3       39.03       36.83      2.61 o 
   8  -5   3       12.77       12.51      2.28 o 
  -7  -4   3       66.11       71.95      5.87 o 
  -6  -4   3       85.35       77.22      4.72 o 
  -5  -4   3       10.56        8.76      1.97 o 
  -4  -4   3      485.55      433.29      8.04 o 
  -3  -4   3       16.21       17.77      1.97 o 
  -2  -4   3      732.90      760.34      5.96 o 
  -1  -4   3      245.89      282.31      3.06 o 
   0  -4   3       79.67       94.59      1.65 o 
   1  -4   3      185.46      223.28      2.84 o 
   2  -4   3       43.43       45.63      1.54 o 
   3  -4   3      398.01      420.67      4.93 o 
   4  -4   3       20.86       20.07      1.59 o 
   5  -4   3       25.83       31.22      2.30 o 
   6  -4   3       54.78       51.94      3.42 o 
   7  -4   3      136.49      156.55      4.19 o 
   8  -4   3        0.37        1.56      3.22 o 
  -7  -3   3        1.95        0.19      2.33 o 
  -6  -3   3      135.08      137.39      5.02 o 
  -5  -3   3       35.90       36.63      2.74 o 
  -4  -3   3      623.40      572.14      9.66 o 
  -3  -3   3      207.08      195.62      3.30 o 
  -2  -3   3      523.33      503.78      5.00 o 
  -1  -3   3      988.47     1079.65      7.30 o 
   0  -3   3      499.60      472.02      4.44 o 
   1  -3   3        0.10       -0.48      0.48 o 
   2  -3   3      471.12      456.72      4.88 o 
   3  -3   3       12.02        9.01      1.13 o 
   4  -3   3     1041.58     1021.83      9.80 o 
   5  -3   3      355.03      348.15      5.69 o 
   6  -3   3      150.13      143.83      4.96 o 
   7  -3   3       40.19       38.81      4.92 o 
  -8  -2   3        0.84        7.10      6.39 o 
  -7  -2   3       52.59       51.38     12.88 o 
  -6  -2   3        2.72        2.70      1.31 o 
  -5  -2   3       30.60       28.34      2.10 o 
  -4  -2   3       24.98       27.72      2.65 o 
  -3  -2   3        9.78        9.11      0.77 o 
  -2  -2   3       88.45       86.55      1.71 o 
  -1  -2   3      417.38      529.34      6.39 o 
   0  -2   3     2194.78     2220.47     18.41 o 
   1  -2   3      752.51      776.37      8.53 o 
   2  -2   3      498.75      482.56      5.04 o 
   3  -2   3       94.53      120.91      2.09 o 
   4  -2   3      671.39      674.43      6.57 o 
   5  -2   3        0.09        0.64      0.81 o 
   6  -2   3        0.63        3.54      1.27 o 
   7  -2   3        4.13        5.26      1.83 o 
  -8  -1   3        0.49        5.13      5.87 o 
  -7  -1   3        3.43        3.60      2.14 o 
  -6  -1   3      122.80      129.21      4.86 o 
  -5  -1   3      223.73      215.60      4.38 o 
  -4  -1   3       16.13       17.88      1.05 o 
  -3  -1   3      793.94      802.35      6.80 o 
  -2  -1   3     1198.68     1290.85     10.59 o 
  -1  -1   3     2181.59     2400.02     27.73 o 
   0  -1   3      625.40      675.41      6.35 o 
   1  -1   3     3343.60     3208.35     43.70 o 
   2  -1   3      276.52      316.81      3.52 o 
   3  -1   3      878.72      946.04      8.28 o 
   4  -1   3     1700.95     1690.99     13.87 o 
   5  -1   3       36.43       33.28      1.90 o 
   6  -1   3      144.86      144.86      4.58 o 
   7  -1   3       37.30       43.42      3.80 o 
  -8   0   3       47.56       51.71      9.26 o 
  -7   0   3        7.33       10.26      2.55 o 
  -6   0   3      220.02      219.04      4.98 o 
  -5   0   3       15.33       16.45      0.99 o 
  -4   0   3      266.95      259.57      2.83 o 
  -3   0   3      215.09      252.41      2.60 o 
  -2   0   3      266.51      280.58      3.15 o 
  -1   0   3     1474.36     1454.86     17.68 o 
   0   0   3       11.30       11.15      1.23 o 
   1   0   3     2290.83     2411.00     28.50 o 
   2   0   3      820.65      898.66      7.82 o 
   3   0   3      740.30      773.10      6.56 o 
   4   0   3      450.69      466.40      4.69 o 
   5   0   3       67.87       65.47      2.55 o 
   6   0   3       85.38       81.76      4.25 o 
   7   0   3       33.68       45.00      3.73 o 
   8   0   3        9.55       10.29      2.83 o 
  -8   1   3       15.29       12.24      4.34 o 
  -7   1   3        6.83        5.46      2.23 o 
  -6   1   3       61.46       53.04      2.35 o 
  -5   1   3       18.37       12.54      1.38 o 
  -4   1   3      165.20      188.36      3.39 o 
  -3   1   3     1011.71     1108.58      8.25 o 
  -2   1   3      862.22      972.50      7.64 o 
  -1   1   3      442.25      443.60      7.08 o 
   0   1   3      191.15      206.34      3.25 o 
   1   1   3     3065.33     3124.57     29.32 o 
   2   1   3      495.55      517.08      5.33 o 
   3   1   3      371.97      407.58      4.28 o 
   4   1   3      300.59      292.50      4.30 o 
   5   1   3      244.03      250.77      6.28 o 
   6   1   3       36.12       40.80      3.53 o 
   7   1   3       17.59       13.31      2.74 o 
  -7   2   3       33.20       29.47      3.52 o 
  -6   2   3      151.74      153.50      3.87 o 
  -5   2   3        6.31        6.21      1.19 o 
  -4   2   3      108.18      140.92      2.58 o 
  -3   2   3      167.12      164.15      2.90 o 
  -2   2   3        0.05        1.22      0.42 o 
  -1   2   3     1229.72     1260.81     12.05 o 
   0   2   3      959.89     1079.24     16.35 o 
   1   2   3      953.06      991.41      7.04 o 
   2   2   3      202.40      232.25      2.56 o 
   3   2   3        5.22        7.89      0.74 o 
   4   2   3       34.96       34.93      2.17 o 
   5   2   3       93.73       80.64      4.66 o 
   6   2   3      253.04      273.44      8.88 o 
   7   2   3       41.35       43.60      4.39 o 
  -7   3   3        8.10        4.95      1.76 o 
  -6   3   3       13.48       11.91      1.56 o 
  -5   3   3        4.37        4.04      0.84 o 
  -4   3   3      135.01      124.37      3.73 o 
  -3   3   3        1.31       -0.51      0.51 o 
  -2   3   3      898.84     1004.95      7.05 o 
  -1   3   3      628.23      621.19      5.80 o 
   0   3   3     1976.31     2047.86     17.72 o 
   1   3   3      283.08      346.22      4.03 o 
   2   3   3      473.56      501.06      4.11 o 
   3   3   3      436.43      456.74      5.04 o 
   4   3   3      335.35      320.83      7.44 o 
   5   3   3       58.81       70.70      4.74 o 
   6   3   3      110.48      115.39      6.34 o 
   7   3   3        8.83        5.38      6.09 o 
  -8   4   3       35.80       34.88      7.94 o 
  -7   4   3       57.18       57.49      2.57 o 
  -6   4   3        1.69        0.16      0.88 o 
  -5   4   3       32.18       33.62      1.70 o 
  -4   4   3       86.06       89.55      2.29 o 
  -3   4   3      514.60      474.14      4.57 o 
  -2   4   3       41.06       54.27      1.50 o 
  -1   4   3      274.76      306.24      3.35 o 
   0   4   3       28.14       41.55      1.32 o 
   1   4   3       19.01       19.93      0.82 o 
   2   4   3        0.01        0.27      0.60 o 
   3   4   3      188.28      187.81      3.66 o 
   4   4   3      142.71      124.34      3.12 o 
   5   4   3        3.00        2.21      2.15 o 
   6   4   3       40.09       38.19      5.66 o 
   7   4   3        0.15       -0.19      2.26 o 
  -8   5   3        2.44        4.25      2.59 o 
  -7   5   3       70.06       74.73      4.27 o 
  -6   5   3        1.12        0.82      1.07 o 
  -5   5   3        8.99        8.52      1.19 o 
  -4   5   3      234.61      241.07      3.22 o 
  -3   5   3       12.95       12.15      0.95 o 
  -2   5   3      188.17      185.68      2.85 o 
  -1   5   3      420.91      432.28      4.81 o 
   0   5   3        6.38        4.78      0.70 o 
   1   5   3      176.09      155.63      2.65 o 
   2   5   3       29.35       43.22      1.74 o 
   3   5   3       15.85       25.54      1.74 o 
   4   5   3      242.95      251.60      6.18 o 
   5   5   3       80.59       73.99      5.83 o 
   6   5   3        0.20        7.17      3.53 o 
  -8   6   3        0.56        3.65      1.79 o 
  -7   6   3       29.22       31.44      2.38 o 
  -6   6   3       12.28        9.27      1.67 o 
  -5   6   3       10.21        6.14      1.28 o 
  -4   6   3      299.54      272.09      3.81 o 
  -3   6   3        1.38        1.13      0.62 o 
  -2   6   3     1187.56     1271.52      9.94 o 
  -1   6   3        1.29        1.76      0.63 o 
   0   6   3       45.08       46.13      1.57 o 
   1   6   3       73.10       67.65      2.76 o 
   2   6   3       27.33       29.74      2.28 o 
   3   6   3       53.71       43.07      2.72 o 
   4   6   3       18.21       22.31      2.60 o 
   5   6   3        2.81        6.60      3.04 o 
   6   6   3       20.60       22.49      4.49 o 
  -8   7   3        3.13        1.84      2.00 o 
  -7   7   3       27.05       26.06      2.37 o 
  -6   7   3       34.22       37.15      2.51 o 
  -5   7   3       69.94       66.29      4.05 o 
  -4   7   3        4.10        6.42      1.01 o 
  -3   7   3       10.66       11.77      1.17 o 
  -2   7   3      167.13      162.46      3.05 o 
  -1   7   3      327.84      354.11      4.17 o 
   0   7   3      269.06      229.46      3.72 o 
   1   7   3      164.67      164.50      4.66 o 
   2   7   3      142.85      133.93      6.66 o 
   3   7   3        1.90        3.38      1.87 o 
   4   7   3       13.59       17.11      2.86 o 
   5   7   3        4.33       10.84      3.65 o 
  -8   8   3        7.56        5.60      3.31 o 
  -7   8   3       13.95       15.15      2.42 o 
  -6   8   3       62.73       62.72      3.17 o 
  -5   8   3      324.77      302.71      4.85 o 
  -4   8   3       77.34       69.01      2.71 o 
  -3   8   3       54.63       54.76      2.14 o 
  -2   8   3      158.14      161.17      3.24 o 
  -1   8   3      144.82      149.91      2.85 o 
   0   8   3       41.46       42.32      2.38 o 
   1   8   3       11.77        8.12      1.96 o 
   2   8   3      134.54      133.03      6.77 o 
   3   8   3       15.69       16.34      2.29 o 
   4   8   3       44.86       41.81      3.78 o 
   5   8   3        1.03        0.54      5.43 o 
  -8   9   3        7.34        7.25      2.84 o 
  -7   9   3        0.50       -1.82      2.04 o 
  -6   9   3       19.13       15.00      2.26 o 
  -5   9   3      406.34      407.04      6.41 o 
  -4   9   3       50.98       50.06      2.56 o 
  -3   9   3       28.65       30.13      2.06 o 
  -2   9   3        4.11        3.90      1.11 o 
  -1   9   3       11.26        8.32      1.92 o 
   0   9   3      134.72      131.00      5.31 o 
   1   9   3       23.87       25.76      2.67 o 
   2   9   3       10.75       10.81      2.25 o 
   3   9   3       69.76       75.49      5.00 o 
   4   9   3       55.97       55.54      4.45 o 
  -7  10   3        0.68        0.49      2.25 o 
  -6  10   3       14.00       15.91      2.96 o 
  -5  10   3       40.60       35.15      2.45 o 
  -4  10   3        9.33       10.40      1.67 o 
  -3  10   3       72.45       65.17      3.49 o 
  -2  10   3       12.93       12.11      1.86 o 
  -1  10   3      112.42      107.01      6.10 o 
   0  10   3      124.75      119.37      5.42 o 
   1  10   3      142.40      139.99      9.13 o 
   2  10   3        9.17        9.77      2.48 o 
   3  10   3       93.88       96.58      5.79 o 
   4  10   3        1.93       -1.00      2.39 o 
  -7  11   3        0.62       -0.66      2.63 o 
  -6  11   3       40.72       34.61      3.29 o 
  -5  11   3        4.92        4.52      1.65 o 
  -4  11   3      163.69      177.15      4.67 o 
  -3  11   3       19.70       14.37      1.93 o 
  -2  11   3       74.83       80.37      5.81 o 
  -1  11   3       29.14       29.79      7.48 o 
   0  11   3       75.70       75.20      7.53 o 
   1  11   3        3.89        6.57      2.56 o 
   2  11   3      110.61       96.82      5.93 o 
   3  11   3        0.02        2.33      2.39 o 
  -7  12   3        0.37        3.45      4.23 o 
  -6  12   3       31.03       44.00      3.15 o 
  -5  12   3        0.25        1.17      1.92 o 
  -4  12   3        3.75        2.87      1.72 o 
  -3  12   3        0.70       -0.64      1.99 o 
  -2  12   3       14.22       16.79      4.76 o 
  -1  12   3        4.24        3.10      2.89 o 
   0  12   3       81.35       81.16      8.66 o 
   1  12   3       45.52       36.41      4.41 o 
   2  12   3       57.41       52.08      5.07 o 
  -6  13   3       54.49       65.54      4.21 o 
  -5  13   3        9.02        9.20      2.35 o 
  -4  13   3       16.29       21.07      3.30 o 
  -3  13   3       64.90       66.40      6.71 o 
  -2  13   3       53.68       45.78      5.93 o 
  -1  13   3        0.64        2.48      4.74 o 
   0  13   3        4.50        7.14      3.07 o 
   1  13   3        7.50       11.37      3.19 o 
  -5  14   3       33.09       46.92      4.43 o 
  -4  14   3        0.18       -0.90      2.98 o 
  -3  14   3        3.97        7.41      5.92 o 
  -2  14   3        8.62        8.95      4.10 o 
  -1  14   3        0.12        1.35      5.06 o 
   2 -15   4        4.48        9.94      5.58 o 
   3 -15   4      102.39      126.43      9.71 o 
  -1 -14   4      188.66      183.36     14.92 o 
   0 -14   4        0.51        0.42      4.55 o 
   1 -14   4       12.73       17.96      6.86 o 
   2 -14   4        0.04        0.19      2.93 o 
   3 -14   4       55.38       44.21      4.92 o 
   4 -14   4       41.68       60.96      5.53 o 
   5 -14   4       25.18       20.74      4.94 o 
  -2 -13   4        0.90        1.13      3.13 o 
  -1 -13   4        8.63        5.20      3.37 o 
   0 -13   4        5.45        9.97      5.23 o 
   1 -13   4        0.05        1.54      4.26 o 
   2 -13   4       18.71       10.75      3.84 o 
   3 -13   4       19.55       16.09      6.71 o 
   4 -13   4        4.75        5.97      1.98 o 
   5 -13   4        0.30       -1.31      1.60 o 
   6 -13   4       17.38       18.92      2.58 o 
  -3 -12   4       84.52       87.78     10.43 o 
  -2 -12   4       14.11        7.28      4.92 o 
  -1 -12   4       14.95       12.79      3.68 o 
   0 -12   4      374.16      418.23     13.78 o 
   1 -12   4       23.71       18.05      5.68 o 
   2 -12   4       12.33       13.71      3.07 o 
   3 -12   4        2.79        2.03      1.62 o 
   4 -12   4        5.04        6.45      1.61 o 
   5 -12   4       16.48       13.74      2.85 o 
   6 -12   4       28.29       35.15      2.49 o 
  -4 -11   4        8.33        2.41      2.25 o 
  -3 -11   4        2.84        4.45      2.27 o 
  -2 -11   4       42.74       33.08      3.95 o 
  -1 -11   4       35.67       38.30      8.95 o 
   0 -11   4       19.82       25.99      5.69 o 
   1 -11   4       70.18       66.09      4.58 o 
   2 -11   4      209.19      232.16      7.60 o 
   3 -11   4       15.42       15.37      1.90 o 
   4 -11   4       19.08       16.64      2.54 o 
   5 -11   4        2.59        2.78      1.35 o 
   6 -11   4        0.33        2.93      2.01 o 
   7 -11   4        2.45        5.30      3.45 o 
  -4 -10   4       16.33       14.15      3.42 o 
  -3 -10   4      194.71      193.63      6.43 o 
  -2 -10   4      139.77      147.43      5.43 o 
  -1 -10   4      139.08      139.06      6.60 o 
   0 -10   4       21.58       20.93      2.75 o 
   1 -10   4       45.39       50.96      3.84 o 
   2 -10   4       40.20       42.42      2.30 o 
   3 -10   4        1.11        1.67      1.17 o 
   4 -10   4       13.45        8.03      1.55 o 
   5 -10   4       23.10       24.27      2.06 o 
   6 -10   4       53.29       66.30      5.11 o 
   7 -10   4       21.70       26.79      4.85 o 
  -5  -9   4       13.62       16.70      3.52 o 
  -4  -9   4       16.98       20.81      2.90 o 
  -3  -9   4      172.34      178.68      5.83 o 
  -2  -9   4        2.90        7.92      1.94 o 
  -1  -9   4       16.12       19.57      2.35 o 
   0  -9   4       21.41       27.54      2.32 o 
   1  -9   4       16.23       16.14      1.89 o 
   2  -9   4      233.29      231.11      4.36 o 
   3  -9   4      119.10       97.14      3.05 o 
   4  -9   4       25.69       21.68      1.90 o 
   5  -9   4       76.14       82.69      3.41 o 
   6  -9   4        0.10        0.69      1.35 o 
   7  -9   4       17.77       20.73      3.13 o 
   8  -9   4       63.69       81.66      6.19 o 
  -5  -8   4        0.11       -2.26      2.26 o 
  -4  -8   4      135.47      142.22      5.14 o 
  -3  -8   4        1.63        1.13      1.66 o 
  -2  -8   4      662.97      700.98     11.02 o 
  -1  -8   4        0.01        0.24      1.06 o 
   0  -8   4      322.23      310.18      6.55 o 
   1  -8   4       46.91       55.18      1.81 o 
   2  -8   4      388.94      372.91      5.34 o 
   3  -8   4      120.92      108.81      3.02 o 
   4  -8   4      468.23      436.20      6.23 o 
   5  -8   4        4.87        4.67      1.06 o 
   6  -8   4        1.16        0.90      1.27 o 
   7  -8   4       30.41       23.72      3.03 o 
   8  -8   4        0.48        2.05      2.51 o 
  -6  -7   4       61.86       60.55      9.79 o 
  -5  -7   4       59.75       62.87      5.94 o 
  -4  -7   4       45.28       47.28      3.20 o 
  -3  -7   4      339.34      351.18      7.32 o 
  -2  -7   4       95.36       87.24      3.15 o 
  -1  -7   4      178.66      188.70      5.00 o 
   0  -7   4        0.03       -0.57      0.57 o 
   1  -7   4       10.74       10.64      0.95 o 
   2  -7   4       53.30       60.07      2.12 o 
   3  -7   4       64.81       64.30      2.31 o 
   4  -7   4        2.59        2.22      0.94 o 
   5  -7   4      158.45      149.99      4.21 o 
   6  -7   4       30.94       30.93      2.75 o 
   7  -7   4        1.48       -1.18      1.61 o 
   8  -7   4        3.07        4.57      3.02 o 
  -6  -6   4       47.59       49.82      4.68 o 
  -5  -6   4      127.89      121.74      5.91 o 
  -4  -6   4        0.75       -0.62      1.32 o 
  -3  -6   4        0.39        0.44      1.10 o 
  -2  -6   4     1617.34     1671.21     14.06 o 
  -1  -6   4       64.80       62.35      1.81 o 
   0  -6   4       45.94       53.88      1.35 o 
   1  -6   4      152.44      138.12      3.00 o 
   2  -6   4      573.82      552.34      5.89 o 
   3  -6   4      365.27      327.49      6.00 o 
   4  -6   4     1233.44     1198.18     11.43 o 
   5  -6   4        7.91        2.85      1.27 o 
   6  -6   4       18.27       15.58      2.05 o 
   7  -6   4        5.63        9.20      1.78 o 
   8  -6   4        6.13        7.81      2.22 o 
  -7  -5   4        1.14        1.80      3.90 o 
  -6  -5   4      105.56      120.51      5.88 o 
  -5  -5   4       34.03       23.70      3.13 o 
  -4  -5   4       99.09       90.61      3.57 o 
  -3  -5   4        7.12        4.58      1.16 o 
  -2  -5   4      190.59      224.49      3.99 o 
  -1  -5   4       27.62       28.11      1.13 o 
   0  -5   4      754.30      852.95      6.13 o 
   1  -5   4      507.59      508.02      5.13 o 
   2  -5   4        0.18        0.80      0.57 o 
   3  -5   4        6.48        5.87      1.04 o 
   4  -5   4       85.08       90.32      4.47 o 
   5  -5   4      532.50      472.02      7.58 o 
   6  -5   4        1.86        4.60      1.49 o 
   7  -5   4       12.89        9.07      2.01 o 
   8  -5   4       20.39       28.00      4.75 o 
  -7  -4   4       27.51       31.18      4.45 o 
  -6  -4   4      113.69      110.19      5.48 o 
  -5  -4   4        9.96        9.08      2.71 o 
  -4  -4   4      793.68      767.26     11.34 o 
  -3  -4   4      132.47      133.16      3.40 o 
  -2  -4   4       30.70       31.16      1.65 o 
  -1  -4   4      388.45      431.65      4.10 o 
   0  -4   4      119.37      134.91      2.18 o 
   1  -4   4      126.15      112.18      1.99 o 
   2  -4   4      305.66      327.17      5.10 o 
   3  -4   4      598.03      558.05      5.95 o 
   4  -4   4       91.15       93.27      3.85 o 
   5  -4   4      393.68      392.16      6.50 o 
   6  -4   4       15.78       24.14      2.32 o 
   7  -4   4        2.18        2.70      1.55 o 
   8  -4   4       11.10       11.91      2.20 o 
  -7  -3   4       32.51       36.13      4.27 o 
  -6  -3   4       81.49       93.36      4.35 o 
  -5  -3   4       55.20       51.62      2.83 o 
  -4  -3   4        2.23       -0.73      1.04 o 
  -3  -3   4      528.13      578.79      5.48 o 
  -2  -3   4      363.96      411.04      5.08 o 
  -1  -3   4       48.34       48.15      1.28 o 
   0  -3   4     4440.93     4686.51     30.76 o 
   1  -3   4      100.70       98.50      2.01 o 
   2  -3   4      626.85      607.67      9.61 o 
   3  -3   4       81.94       95.51      2.43 o 
   4  -3   4       93.83       86.97      2.72 o 
   5  -3   4        0.19        0.28      1.10 o 
   6  -3   4       33.96       37.32      2.34 o 
   7  -3   4       14.91       16.08      2.54 o 
  -8  -2   4        2.05        3.32      6.18 o 
  -7  -2   4        0.31        4.16      1.87 o 
  -6  -2   4        0.76        0.80      1.24 o 
  -5  -2   4        2.70        1.21      1.15 o 
  -4  -2   4      311.77      333.28      5.34 o 
  -3  -2   4       85.56       93.17      3.30 o 
  -2  -2   4      664.35      695.39      5.71 o 
  -1  -2   4      375.63      400.98      4.31 o 
   0  -2   4     2072.10     2231.78     18.70 o 
   1  -2   4      326.23      357.45      4.98 o 
   2  -2   4     2623.97     2791.88     21.27 o 
   3  -2   4      458.24      504.22      6.42 o 
   4  -2   4       34.37       39.74      1.80 o 
   5  -2   4      385.70      374.21      5.95 o 
   6  -2   4       29.41       31.65      2.33 o 
   7  -2   4        0.54        3.56      1.76 o 
   8  -2   4        3.59        4.82      2.09 o 
  -8  -1   4       42.58       30.00      8.48 o 
  -7  -1   4        0.08       -1.17      2.58 o 
  -6  -1   4        0.26        2.23      1.18 o 
  -5  -1   4       16.90       20.61      1.73 o 
  -4  -1   4      104.00      127.31      2.54 o 
  -3  -1   4        9.68        4.52      0.68 o 
  -2  -1   4      222.49      226.83      2.97 o 
  -1  -1   4     1236.18     1243.68     15.57 o 
   0  -1   4      398.01      444.45     10.87 o 
   1  -1   4       20.52       16.53      0.93 o 
   2  -1   4       35.80       35.68      1.22 o 
   3  -1   4      415.80      410.33      5.22 o 
   4  -1   4       73.42       89.45      2.13 o 
   5  -1   4        0.92       -0.21      0.89 o 
   6  -1   4        0.02        0.76      1.34 o 
   7  -1   4        2.99        8.62      2.43 o 
   8  -1   4        0.25        3.18      2.14 o 
  -8   0   4        8.48        3.78      5.76 o 
  -7   0   4       37.90       41.28      3.78 o 
  -6   0   4       24.86       20.87      3.07 o 
  -5   0   4       25.26       26.82      1.41 o 
  -4   0   4       40.82       36.90      1.27 o 
  -3   0   4      805.06      874.00      7.34 o 
  -2   0   4      128.40      142.73      3.16 o 
  -1   0   4     9132.56     9276.62    105.65 o 
   0   0   4      229.47      230.47      4.62 o 
   1   0   4      548.31      632.65      7.33 o 
   2   0   4      193.98      203.61      2.64 o 
   3   0   4     1093.82     1173.57     10.95 o 
   4   0   4        0.82        0.77      0.88 o 
   5   0   4      104.14       99.92      3.91 o 
   6   0   4       12.86       13.26      2.55 o 
   7   0   4      117.90      123.81      6.83 o 
   8   0   4       11.16        9.92      2.91 o 
  -8   1   4       10.83        9.84      4.06 o 
  -7   1   4       39.87       44.39      4.38 o 
  -6   1   4      149.19      147.95      3.76 o 
  -5   1   4       97.96       86.89      2.66 o 
  -4   1   4      456.01      492.44      5.07 o 
  -3   1   4       78.82       44.88      1.56 o 
  -2   1   4     1380.72     1445.19     10.99 o 
  -1   1   4    13308.41    13745.80    128.83 o 
   0   1   4      374.35      407.38      6.84 o 
   1   1   4       88.64       87.25      1.80 o 
   2   1   4      134.07      121.75      2.99 o 
   3   1   4       96.88      116.76      1.75 o 
   4   1   4      217.50      195.17      4.43 o 
   5   1   4      148.18      140.86      4.89 o 
   6   1   4        5.14        3.25      2.08 o 
   7   1   4       87.95       94.72     12.67 o 
  -8   2   4        3.49        8.81      6.49 o 
  -7   2   4        4.78        1.13      1.82 o 
  -6   2   4       10.75        5.60      1.40 o 
  -5   2   4       43.19       40.29      2.07 o 
  -4   2   4       72.81       63.26      2.13 o 
  -3   2   4       73.79       98.01      2.27 o 
  -2   2   4       32.04       36.02      1.34 o 
  -1   2   4      803.00      808.86      7.54 o 
   0   2   4      304.15      336.75      5.08 o 
   1   2   4      671.45      731.46      6.92 o 
   2   2   4       90.16       74.86      1.99 o 
   3   2   4      712.01      724.51      6.21 o 
   4   2   4      224.91      227.13      5.85 o 
   5   2   4       12.37        9.32      2.50 o 
   6   2   4       42.72       54.42     13.53 o 
   7   2   4       35.93       45.20      5.76 o 
  -8   3   4        4.50        3.99      3.73 o 
  -7   3   4       40.64       46.47      3.02 o 
  -6   3   4       14.01       15.53      1.75 o 
  -5   3   4       60.40       51.49      2.33 o 
  -4   3   4      117.23      131.25      2.63 o 
  -3   3   4       97.24      122.45      1.86 o 
  -2   3   4      195.69      205.58      2.77 o 
  -1   3   4        4.20        2.32      0.79 o 
   0   3   4      288.01      305.00      4.32 o 
   1   3   4       53.85       55.81      1.46 o 
   2   3   4      264.94      239.77      2.65 o 
   3   3   4       31.55       38.57      1.54 o 
   4   3   4      118.02      109.44      3.44 o 
   5   3   4       26.24       25.09      3.37 o 
   6   3   4       84.89       95.98      5.98 o 
   7   3   4        0.61        0.22      2.26 o 
  -8   4   4        2.27        2.25      3.31 o 
  -7   4   4       42.80       39.93      2.72 o 
  -6   4   4        2.56        0.70      0.97 o 
  -5   4   4      398.53      426.01      5.85 o 
  -4   4   4      196.61      199.46      3.44 o 
  -3   4   4       59.06       48.53      1.47 o 
  -2   4   4       19.32       20.43      1.06 o 
  -1   4   4      555.33      557.05      6.14 o 
   0   4   4        0.51        0.09      0.43 o 
   1   4   4     1059.08     1182.42     11.46 o 
   2   4   4      195.45      194.13      5.16 o 
   3   4   4        0.68        1.15      0.78 o 
   4   4   4      133.07      142.46      3.68 o 
   5   4   4        1.59        0.02      2.78 o 
   6   4   4       47.22       51.20      5.10 o 
   7   4   4        1.08        4.14      3.47 o 
  -8   5   4       19.68       21.50      2.45 o 
  -7   5   4       36.89       36.69      2.37 o 
  -6   5   4       33.99       33.97      2.15 o 
  -5   5   4       89.56       69.69      2.39 o 
  -4   5   4      145.66      153.23      3.30 o 
  -3   5   4       63.10       66.21      1.87 o 
  -2   5   4      351.23      361.43      4.22 o 
  -1   5   4     1796.15     1844.00     13.44 o 
   0   5   4       94.12      108.62      2.37 o 
   1   5   4      906.62      932.88      7.57 o 
   2   5   4      215.61      226.18      4.24 o 
   3   5   4       13.07       24.10      1.73 o 
   4   5   4       34.53       29.52      2.54 o 
   5   5   4       51.65       54.74      5.14 o 
   6   5   4        2.01        5.41      5.08 o 
  -8   6   4       17.64       23.94      2.86 o 
  -7   6   4        0.42        0.44      1.33 o 
  -6   6   4       64.04       50.39      2.64 o 
  -5   6   4       34.09       24.27      1.73 o 
  -4   6   4        9.73       10.05      1.11 o 
  -3   6   4       12.02       13.07      1.15 o 
  -2   6   4      441.34      433.54      5.88 o 
  -1   6   4      267.36      257.35      3.55 o 
   0   6   4        3.39        2.40      0.74 o 
   1   6   4       17.48       16.40      2.13 o 
   2   6   4        2.07        2.74      1.47 o 
   3   6   4       20.88       14.35      1.94 o 
   4   6   4        2.73        3.94      1.80 o 
   5   6   4       70.04       89.55      6.45 o 
   6   6   4        0.06       -2.37      2.37 o 
  -8   7   4        0.16        0.21      2.12 o 
  -7   7   4        0.10       -0.64      1.51 o 
  -6   7   4       43.47       43.09      2.65 o 
  -5   7   4        2.75        0.97      1.15 o 
  -4   7   4      135.98      126.47      3.08 o 
  -3   7   4        1.59        3.13      1.02 o 
  -2   7   4      238.64      225.74      3.65 o 
  -1   7   4       11.10       10.68      1.22 o 
   0   7   4       74.48       69.16      2.53 o 
   1   7   4       34.23       30.29      2.46 o 
   2   7   4      247.77      233.68      5.84 o 
   3   7   4       13.92       14.71      2.58 o 
   4   7   4        1.81        4.32      2.06 o 
   5   7   4       73.96       80.38      9.19 o 
  -8   8   4        2.36        0.33      3.68 o 
  -7   8   4        1.38        2.05      2.08 o 
  -6   8   4        3.54        6.30      1.76 o 
  -5   8   4      546.75      502.63      6.86 o 
  -4   8   4      310.11      316.75      5.36 o 
  -3   8   4      201.28      193.37      3.71 o 
  -2   8   4      296.71      290.68      4.41 o 
  -1   8   4      130.26      121.62      2.84 o 
   0   8   4      305.46      287.32      5.60 o 
   1   8   4      211.29      220.62      6.93 o 
   2   8   4       11.96       20.61      2.51 o 
   3   8   4        2.69        0.69      1.92 o 
   4   8   4        4.19        1.65      2.36 o 
   5   8   4      148.94      161.03      9.46 o 
  -8   9   4        0.02        5.00      2.68 o 
  -7   9   4       24.74       19.65      4.39 o 
  -6   9   4        7.60        5.05      1.87 o 
  -5   9   4      131.08      161.57      4.62 o 
  -4   9   4       72.91       66.03      3.57 o 
  -3   9   4        7.94        6.87      1.25 o 
  -2   9   4      179.68      171.87      3.58 o 
  -1   9   4        8.53       11.11      1.97 o 
   0   9   4      174.37      176.05      6.18 o 
   1   9   4       33.85       31.99      2.93 o 
   2   9   4      228.40      244.75      6.80 o 
   3   9   4        8.97        8.55      2.68 o 
   4   9   4      132.37      142.77      6.81 o 
  -7  10   4        6.22        4.76      2.53 o 
  -6  10   4        0.45        0.27      2.08 o 
  -5  10   4      276.33      283.13      5.66 o 
  -4  10   4      156.90      151.78      4.18 o 
  -3  10   4       23.87       23.31      2.04 o 
  -2  10   4      100.94      100.34      5.93 o 
  -1  10   4       40.26       39.00      3.98 o 
   0  10   4      132.07      119.20      7.63 o 
   1  10   4       33.11       32.87      3.69 o 
   2  10   4        7.40        5.47      2.12 o 
   3  10   4        5.38        5.93      2.65 o 
   4  10   4        0.17        1.34      2.87 o 
  -7  11   4       12.63       17.11      4.54 o 
  -6  11   4        7.64        6.61      1.77 o 
  -5  11   4       34.19       37.63      2.75 o 
  -4  11   4       56.53       62.16      3.16 o 
  -3  11   4       32.22       28.59      2.58 o 
  -2  11   4       63.21       68.92      3.96 o 
  -1  11   4        5.69        6.60      2.76 o 
   0  11   4       12.59       10.20      2.79 o 
   1  11   4        5.39        6.65      3.62 o 
   2  11   4      106.05      127.37      7.20 o 
   3  11   4       67.19       64.71      6.92 o 
  -6  12   4        4.22        6.88      2.14 o 
  -5  12   4        8.17        8.71      2.27 o 
  -4  12   4       35.06       35.16      3.07 o 
  -3  12   4        1.67        2.30      2.36 o 
  -2  12   4       61.93       68.73     10.22 o 
  -1  12   4        8.31        8.62      5.99 o 
   0  12   4       17.30       14.62      3.24 o 
   1  12   4        6.41        5.68      2.73 o 
   2  12   4       27.47       20.87      6.55 o 
  -6  13   4       17.71       13.84      2.72 o 
  -5  13   4       18.75       11.59      2.57 o 
  -4  13   4        0.18       -0.23      2.88 o 
  -3  13   4       58.10       62.20      6.51 o 
  -2  13   4       15.96       21.79      4.76 o 
  -1  13   4       24.54       32.08      8.26 o 
   0  13   4       36.01       35.53      5.57 o 
   1  13   4        5.08        7.08      3.22 o 
  -4  14   4        3.46       -0.29      4.20 o 
  -3  14   4       22.62       34.47      8.52 o 
  -2  14   4        0.62        4.92      5.27 o 
  -1  14   4       20.77       25.26      7.76 o 
   2 -15   5        8.33        5.49      3.89 o 
   3 -15   5        9.94        6.27      3.54 o 
  -1 -14   5       40.34       39.07      8.83 o 
   0 -14   5        6.46        5.89      5.24 o 
   1 -14   5        0.10       -0.33      3.68 o 
   2 -14   5       14.49        4.71      7.48 o 
   3 -14   5        0.33       -0.20      2.64 o 
   4 -14   5       12.44       10.74      3.37 o 
   5 -14   5        1.17       -0.40      2.11 o 
  -2 -13   5       10.42       10.82      3.98 o 
  -1 -13   5       19.93       18.81      4.46 o 
   0 -13   5       29.13       37.91      8.16 o 
   1 -13   5        6.39        4.32      4.59 o 
   2 -13   5        1.45        1.71      2.27 o 
   3 -13   5        0.01        0.75      2.40 o 
   4 -13   5        6.67        2.33      2.00 o 
   5 -13   5       50.53       50.89      3.51 o 
   6 -13   5        2.09        1.75      1.89 o 
  -3 -12   5        4.90        9.11      3.02 o 
  -2 -12   5        4.03        5.05      3.99 o 
  -1 -12   5       16.10       17.35      4.12 o 
   0 -12   5       78.67       95.76     12.16 o 
   1 -12   5       37.77       34.37      7.21 o 
   2 -12   5       15.65       16.25      3.13 o 
   3 -12   5       67.74       63.51      3.85 o 
   4 -12   5       37.11       39.87      2.67 o 
   5 -12   5       19.91       21.56      2.49 o 
   6 -12   5        6.06        7.16      1.65 o 
  -4 -11   5       70.30       57.17      4.30 o 
  -3 -11   5      174.53      162.71      8.55 o 
  -2 -11   5       88.74       84.54      5.42 o 
  -1 -11   5        0.04        1.97      2.12 o 
   0 -11   5       32.64       27.64      4.28 o 
   1 -11   5        0.75        2.83      1.89 o 
   2 -11   5      113.38      108.27      4.82 o 
   3 -11   5       60.67       59.06      2.95 o 
   4 -11   5      156.92      157.57      4.36 o 
   5 -11   5        5.55        9.34      2.21 o 
   6 -11   5       80.04      100.17      5.66 o 
   7 -11   5        4.28       11.59      3.89 o 
  -4 -10   5       71.72       67.57      7.05 o 
  -3 -10   5       72.13       61.15      4.76 o 
  -2 -10   5        7.45        6.85      2.15 o 
  -1 -10   5       12.26        9.44      2.43 o 
   0 -10   5       38.40       40.28      5.29 o 
   1 -10   5        0.03        3.53      1.77 o 
   2 -10   5       79.52       72.47      2.84 o 
   3 -10   5      119.84      112.04      3.44 o 
   4 -10   5       36.93       38.22      2.42 o 
   5 -10   5        0.02        0.49      1.14 o 
   6 -10   5       21.84       30.23      3.17 o 
   7 -10   5        6.89       12.95      4.02 o 
  -5  -9   5        2.51        1.91      3.03 o 
  -4  -9   5       32.86       40.14      3.51 o 
  -3  -9   5       99.39       89.68      4.63 o 
  -2  -9   5       23.33       17.65      2.71 o 
  -1  -9   5       54.55       58.05      3.42 o 
   0  -9   5       44.66       44.41      2.78 o 
   1  -9   5       43.57       41.61      2.15 o 
   2  -9   5       25.50       20.00      1.69 o 
   3  -9   5      770.51      792.19      9.06 o 
   4  -9   5      118.93      107.73      3.30 o 
   5  -9   5       49.13       44.28      2.52 o 
   6  -9   5       24.87       27.85      3.36 o 
   7  -9   5       21.70       21.78      3.17 o 
   8  -9   5        1.61       11.56      8.28 o 
  -5  -8   5       40.66       29.68      6.13 o 
  -4  -8   5      126.72      140.66      5.03 o 
  -3  -8   5       16.83       15.10      2.38 o 
  -2  -8   5        1.43        1.03      2.00 o 
  -1  -8   5      105.30      105.60      3.02 o 
   0  -8   5      477.12      464.83      5.90 o 
   1  -8   5        0.13       -0.71      0.71 o 
   2  -8   5       30.71       31.12      1.81 o 
   3  -8   5      121.82      125.19      3.84 o 
   4  -8   5       25.46       27.01      1.84 o 
   5  -8   5        0.06        1.29      0.95 o 
   6  -8   5       10.51        9.64      2.02 o 
   7  -8   5        8.85        8.29      2.38 o 
   8  -8   5        0.27        4.43      4.44 o 
  -6  -7   5        6.37        3.00      2.67 o 
  -5  -7   5       73.62       75.22      5.28 o 
  -4  -7   5       98.96      102.62      4.82 o 
  -3  -7   5      110.20      104.58      4.15 o 
  -2  -7   5       45.71       42.87      2.40 o 
  -1  -7   5      215.74      238.52      4.76 o 
   0  -7   5      325.33      355.82      3.61 o 
   1  -7   5        2.52        4.70      0.79 o 
   2  -7   5      327.38      300.15      4.92 o 
   3  -7   5     1454.60     1376.89     13.06 o 
   4  -7   5      370.06      369.58      5.80 o 
   5  -7   5      221.14      202.49      5.33 o 
   6  -7   5       23.81       27.00      2.68 o 
   7  -7   5       19.19       18.10      2.70 o 
   8  -7   5      115.39      162.72      7.77 o 
  -6  -6   5       41.58       36.94      4.31 o 
  -5  -6   5        1.69        0.67      2.07 o 
  -4  -6   5       40.10       45.37      2.86 o 
  -3  -6   5       52.39       52.78      2.59 o 
  -2  -6   5       32.03       29.78      1.95 o 
  -1  -6   5       48.34       42.61      1.58 o 
   0  -6   5      312.82      277.26      3.06 o 
   1  -6   5        9.49       12.10      1.12 o 
   2  -6   5      330.92      358.43      4.57 o 
   3  -6   5       26.36       27.05      1.44 o 
   4  -6   5        2.22        0.58      0.86 o 
   5  -6   5        3.31        1.67      1.17 o 
   6  -6   5        0.12        1.94      1.53 o 
   7  -6   5       23.17       21.16      2.29 o 
   8  -6   5        4.29        4.53      2.42 o 
  -7  -5   5       60.54       82.41      6.49 o 
  -6  -5   5       16.74       19.51      5.03 o 
  -5  -5   5       81.75       75.88      4.51 o 
  -4  -5   5       81.77       76.98      2.57 o 
  -3  -5   5      241.29      247.04      3.87 o 
  -2  -5   5      299.07      308.92      3.72 o 
  -1  -5   5       30.77       30.78      1.23 o 
   0  -5   5       24.74       25.07      0.94 o 
   1  -5   5       10.65        7.26      0.80 o 
   2  -5   5       14.11       10.72      0.88 o 
   3  -5   5       19.40       10.96      1.10 o 
   4  -5   5      551.81      541.90      7.92 o 
   5  -5   5       66.61       68.27      3.46 o 
   6  -5   5       21.15       21.76      2.38 o 
   7  -5   5        4.20        4.49      1.59 o 
   8  -5   5        0.16        5.28      2.18 o 
  -7  -4   5       38.79       40.17      4.15 o 
  -6  -4   5       49.92       55.25      3.85 o 
  -5  -4   5      108.26       97.44      4.29 o 
  -4  -4   5      180.53      187.67      5.32 o 
  -3  -4   5      150.33      152.97      3.27 o 
  -2  -4   5      142.60      137.47      3.01 o 
  -1  -4   5     1734.04     1883.97     12.68 o 
   0  -4   5      739.18      710.80      6.36 o 
   1  -4   5       79.89      103.62      1.96 o 
   2  -4   5      113.83      107.03      2.01 o 
   3  -4   5      343.24      327.57      4.38 o 
   4  -4   5      135.41      120.74      3.30 o 
   5  -4   5      424.28      385.51     10.41 o 
   6  -4   5        9.82        7.69      2.68 o 
   7  -4   5       22.35       27.75      2.66 o 
   8  -4   5        0.61        5.34      1.99 o 
  -7  -3   5        0.74        1.27      1.96 o 
  -6  -3   5       73.49       83.59      4.26 o 
  -5  -3   5       53.48       53.11      2.87 o 
  -4  -3   5      424.79      427.66      7.65 o 
  -3  -3   5      556.68      605.47      6.78 o 
  -2  -3   5        0.84        3.74      0.73 o 
  -1  -3   5      275.69      287.98      2.91 o 
   0  -3   5       78.06       72.27      1.56 o 
   1  -3   5     1031.52     1159.52      9.57 o 
   2  -3   5     3469.19     3840.20     28.93 o 
   3  -3   5     1342.84     1374.73     10.07 o 
   4  -3   5        0.26        1.73      0.84 o 
   5  -3   5       95.84       93.19      3.49 o 
   6  -3   5        5.74        1.84      1.35 o 
   7  -3   5        1.63        1.00      1.74 o 
   8  -3   5       24.50       23.25      3.25 o 
  -8  -2   5       13.53       25.35      8.35 o 
  -7  -2   5        8.44        7.41      2.65 o 
  -6  -2   5        1.11        1.79      1.38 o 
  -5  -2   5      167.95      157.96      4.62 o 
  -4  -2   5        0.26       -0.22      0.84 o 
  -3  -2   5        1.25        4.48      0.69 o 
  -2  -2   5        1.79        0.93      0.67 o 
  -1  -2   5      918.02      943.52      7.68 o 
   0  -2   5       56.11       42.71      1.62 o 
   1  -2   5      243.80      211.86      2.94 o 
   2  -2   5      166.66      160.00      2.87 o 
   3  -2   5      276.37      261.05      4.05 o 
   4  -2   5      152.22      153.57      3.44 o 
   5  -2   5        0.01        0.58      0.99 o 
   6  -2   5        7.59        9.64      1.87 o 
   7  -2   5        0.56        3.32      2.30 o 
   8  -2   5       42.82       39.88      4.01 o 
  -8  -1   5        3.79        3.91      6.25 o 
  -7  -1   5       67.64       79.07      4.89 o 
  -6  -1   5       11.24        8.66      1.70 o 
  -5  -1   5      112.14      103.02      3.19 o 
  -4  -1   5       63.77       66.57      2.38 o 
  -3  -1   5        0.72       -0.57      0.59 o 
  -2  -1   5       31.09       46.43      1.61 o 
  -1  -1   5     1995.44     2084.14     16.22 o 
   0  -1   5      152.02      155.20      4.39 o 
   1  -1   5      604.55      602.67      6.44 o 
   2  -1   5     1533.06     1623.33     13.32 o 
   3  -1   5       94.66      102.95      2.60 o 
   4  -1   5        4.15        3.33      0.95 o 
   5  -1   5        5.17        4.96      1.32 o 
   6  -1   5       25.65       31.69      3.21 o 
   7  -1   5       15.80       23.13      3.58 o 
   8  -1   5        0.72        1.87      2.32 o 
  -8   0   5       19.11       16.59      8.70 o 
  -7   0   5       76.26       86.97      5.73 o 
  -6   0   5       96.78       88.99      5.12 o 
  -5   0   5        6.06       10.40      1.55 o 
  -4   0   5       36.94       50.59      1.82 o 
  -3   0   5      170.62      197.15      4.12 o 
  -2   0   5      212.67      257.21      5.07 o 
  -1   0   5    14283.03    14412.38    406.78 o 
   0   0   5     4683.67     5165.24     58.60 o 
   1   0   5     2056.94     2223.65     19.03 o 
   2   0   5       29.13       24.95      1.03 o 
   3   0   5      142.36      129.86      1.92 o 
   4   0   5     1036.11      975.25     11.76 o 
   5   0   5      195.45      190.32      5.54 o 
   6   0   5       34.35       27.92      3.10 o 
   7   0   5        0.00        3.46      2.48 o 
  -8   1   5       12.02       11.86      3.06 o 
  -7   1   5       11.40       12.42      3.04 o 
  -6   1   5       29.22       29.91      3.52 o 
  -5   1   5       93.07      102.34      3.12 o 
  -4   1   5       16.04       16.79      1.36 o 
  -3   1   5      420.34      398.82      5.61 o 
  -2   1   5      112.11       86.76      1.88 o 
  -1   1   5    15511.71    15863.78    146.99 o 
   0   1   5        0.10       -0.75      0.75 o 
   1   1   5      763.05      722.54      6.90 o 
   2   1   5      167.34      222.70      2.79 o 
   3   1   5      113.41      108.14      2.05 o 
   4   1   5      540.77      540.60      9.08 o 
   5   1   5       96.51       96.43      4.20 o 
   6   1   5       28.44       24.04      3.31 o 
   7   1   5       17.67       21.58      3.44 o 
  -8   2   5        1.93        3.29      2.53 o 
  -7   2   5        2.16        0.82      1.74 o 
  -6   2   5       14.47       17.68      2.48 o 
  -5   2   5       39.32       37.32      2.05 o 
  -4   2   5      109.74      110.27      2.51 o 
  -3   2   5       14.80       24.99      1.08 o 
  -2   2   5       13.35       17.23      1.02 o 
  -1   2   5     1794.78     1760.23     14.33 o 
   0   2   5      531.51      582.02      7.76 o 
   1   2   5        1.19        0.43      0.61 o 
   2   2   5       38.66       34.46      1.22 o 
   3   2   5       34.14       23.18      0.99 o 
   4   2   5       61.35       76.19      3.84 o 
   5   2   5       21.53       22.85      3.13 o 
   6   2   5       11.26       11.68      2.85 o 
   7   2   5       15.38       11.08      3.05 o 
  -8   3   5        3.07        4.55      2.88 o 
  -7   3   5       34.13       30.13      2.03 o 
  -6   3   5        0.98        0.01      1.07 o 
  -5   3   5        3.10        1.75      0.97 o 
  -4   3   5      979.86     1037.90      9.96 o 
  -3   3   5      167.71      165.06      4.10 o 
  -2   3   5      903.50      811.73      7.61 o 
  -1   3   5       28.56       22.48      1.13 o 
   0   3   5      410.50      435.92      6.29 o 
   1   3   5     1481.95     1590.26     11.09 o 
   2   3   5      138.11      134.55      2.54 o 
   3   3   5       99.26       91.06      3.08 o 
   4   3   5       10.42        9.08      1.14 o 
   5   3   5        5.38        7.29      2.58 o 
   6   3   5       11.32       14.29      3.34 o 
   7   3   5       32.49       36.79      7.45 o 
  -8   4   5        1.16        7.14      6.25 o 
  -7   4   5       61.04       64.34      2.92 o 
  -6   4   5       33.44       29.48      1.88 o 
  -5   4   5       54.15       59.96      2.35 o 
  -4   4   5      937.15      892.82      8.38 o 
  -3   4   5      200.04      177.67      2.87 o 
  -2   4   5      588.98      626.57      5.79 o 
  -1   4   5      278.31      300.54      3.72 o 
   0   4   5       57.34       57.56      1.53 o 
   1   4   5     1126.40     1185.92      9.12 o 
   2   4   5      348.47      375.52      5.39 o 
   3   4   5       30.22       29.61      1.74 o 
   4   4   5      244.20      259.89      6.00 o 
   5   4   5        9.16       10.41      2.87 o 
   6   4   5        8.06       10.13      3.04 o 
  -8   5   5        7.44        5.80      2.57 o 
  -7   5   5       98.44      102.92      4.41 o 
  -6   5   5        8.75        4.34      1.63 o 
  -5   5   5      113.61      101.41      2.85 o 
  -4   5   5       15.51       25.06      2.22 o 
  -3   5   5       51.23       51.53      2.81 o 
  -2   5   5       32.16       31.39      1.73 o 
  -1   5   5      444.25      460.32      5.10 o 
   0   5   5        0.21        1.46      0.66 o 
   1   5   5      375.03      374.94      4.08 o 
   2   5   5      259.98      254.30      4.62 o 
   3   5   5        8.84        6.35      1.89 o 
   4   5   5       39.88       44.67      3.04 o 
   5   5   5        0.98       -1.65      2.37 o 
   6   5   5       23.17       14.95      4.88 o 
  -8   6   5        0.89        0.28      1.87 o 
  -7   6   5        6.55        2.15      1.63 o 
  -6   6   5        0.01        1.01      1.30 o 
  -5   6   5       78.46       77.88      2.87 o 
  -4   6   5        5.56       10.42      1.15 o 
  -3   6   5       48.53       44.83      1.82 o 
  -2   6   5       76.31       89.46      2.25 o 
  -1   6   5       26.61       27.11      1.44 o 
   0   6   5        8.14        8.42      1.08 o 
   1   6   5      186.83      178.66      3.97 o 
   2   6   5      161.25      152.37      4.44 o 
   3   6   5      206.20      177.85      5.91 o 
   4   6   5       70.34       77.92      4.99 o 
   5   6   5       20.20       15.51      3.86 o 
   6   6   5       20.18       19.82      4.24 o 
  -8   7   5        2.70        0.32      2.07 o 
  -7   7   5      123.29      122.13      7.82 o 
  -6   7   5      121.69      121.74      4.17 o 
  -5   7   5        0.20       -0.79      0.85 o 
  -4   7   5      345.90      309.42      4.70 o 
  -3   7   5       26.67       30.55      1.80 o 
  -2   7   5        0.15        1.16      0.86 o 
  -1   7   5       56.79       52.72      1.93 o 
   0   7   5      599.70      569.48      7.26 o 
   1   7   5       28.64       23.72      1.89 o 
   2   7   5      111.50      114.65      4.19 o 
   3   7   5      196.73      190.09      6.72 o 
   4   7   5        0.23        0.21      1.77 o 
   5   7   5        0.09        8.91      3.73 o 
  -8   8   5       42.80       55.87      8.85 o 
  -7   8   5       68.31       76.34      8.89 o 
  -6   8   5       16.70       20.90      2.37 o 
  -5   8   5       55.22       60.71      2.57 o 
  -4   8   5        3.51        3.85      1.11 o 
  -3   8   5        0.51        0.79      0.90 o 
  -2   8   5       30.81       26.76      1.80 o 
  -1   8   5       86.95       84.96      2.63 o 
   0   8   5       65.67       77.84      3.45 o 
   1   8   5       81.83       78.53      3.73 o 
   2   8   5       38.65       41.40      3.09 o 
   3   8   5       98.36       91.86      5.14 o 
   4   8   5      111.86      107.54      5.49 o 
   5   8   5       79.40       89.67      8.49 o 
  -8   9   5        6.40       10.13      3.30 o 
  -7   9   5       24.45       19.17      3.10 o 
  -6   9   5        9.16        4.33      1.94 o 
  -5   9   5        1.32        2.84      1.34 o 
  -4   9   5       85.19       78.10      3.08 o 
  -3   9   5       46.73       39.72      2.12 o 
  -2   9   5        3.73        3.07      1.15 o 
  -1   9   5       15.72       11.80      2.06 o 
   0   9   5      211.86      214.29      6.90 o 
   1   9   5       66.69       67.03      3.85 o 
   2   9   5      165.48      166.45      5.73 o 
   3   9   5       71.37       67.03      7.15 o 
   4   9   5      103.52      103.14      5.76 o 
  -7  10   5       12.81       13.49      3.08 o 
  -6  10   5       41.52       54.94      4.44 o 
  -5  10   5       72.71       64.89      3.86 o 
  -4  10   5       31.27       23.98      2.20 o 
  -3  10   5       18.27       18.99      2.17 o 
  -2  10   5        1.78        1.33      1.65 o 
  -1  10   5      275.99      272.59      9.78 o 
   0  10   5       65.15       74.50      4.86 o 
   1  10   5       40.90       46.37      5.20 o 
   2  10   5       28.03       31.51      3.98 o 
   3  10   5       11.27       16.90      6.89 o 
  -7  11   5        2.14        4.94      3.01 o 
  -6  11   5       57.95       69.39      3.48 o 
  -5  11   5       60.75       66.97      3.33 o 
  -4  11   5       13.58       13.01      2.14 o 
  -3  11   5       27.92       21.28      2.65 o 
  -2  11   5        3.19        1.46      1.66 o 
  -1  11   5       26.43       18.19      3.85 o 
   0  11   5        0.40        2.08      2.42 o 
   1  11   5       42.19       45.36      7.48 o 
   2  11   5        2.76       -0.09      3.17 o 
   3  11   5       67.87       64.92      6.29 o 
  -6  12   5        4.51        6.81      2.24 o 
  -5  12   5        6.88        7.62      3.12 o 
  -4  12   5      104.53      110.69      4.90 o 
  -3  12   5        0.64       -0.25      2.39 o 
  -2  12   5       32.26       37.98      5.41 o 
  -1  12   5      118.95      110.95      7.63 o 
   0  12   5       23.36       28.82      3.93 o 
   1  12   5       43.04       42.60      5.86 o 
   2  12   5        7.13       12.24      3.84 o 
  -6  13   5       12.19       15.03      3.30 o 
  -5  13   5       18.49       19.30      4.09 o 
  -4  13   5       41.14       35.52      5.76 o 
  -3  13   5        0.47       -0.12      3.12 o 
  -2  13   5      111.97      108.39      8.77 o 
  -1  13   5       39.07       35.09      8.31 o 
   0  13   5        0.30        8.31      3.82 o 
   1  13   5        0.42        2.26      4.65 o 
  -4  14   5        5.62        2.55      3.50 o 
  -3  14   5        1.91       -0.38      3.29 o 
  -2  14   5       22.51       19.32      7.70 o 
  -1  14   5        0.78        5.42      5.68 o 
   2 -15   6        0.51       -2.01      3.08 o 
   3 -15   6        0.09       -1.23      5.38 o 
  -1 -14   6       13.49        9.42      5.89 o 
   0 -14   6        5.16        2.95      4.71 o 
   1 -14   6       28.87       26.83      7.76 o 
   2 -14   6       69.79       77.69     18.15 o 
   3 -14   6        2.60        1.97      2.94 o 
   4 -14   6       11.20       16.12      3.57 o 
   5 -14   6        7.99        4.64      2.35 o 
  -2 -13   6        1.36        1.19      3.08 o 
  -1 -13   6       13.55       19.12      4.47 o 
   0 -13   6       26.04       13.02      5.52 o 
   1 -13   6       22.80       29.60      7.23 o 
   2 -13   6       14.35        9.12      2.86 o 
   3 -13   6       39.04       46.47      4.79 o 
   4 -13   6       11.46       17.38      2.75 o 
   5 -13   6        0.87       -0.03      1.83 o 
   6 -13   6        0.95       -0.16      1.88 o 
  -3 -12   6       53.15       54.43      5.02 o 
  -2 -12   6      138.02      131.59      7.82 o 
  -1 -12   6       25.50       27.09      6.46 o 
   0 -12   6      112.42      117.80      8.01 o 
   1 -12   6        1.21        0.53      2.49 o 
   2 -12   6      155.07      158.43      6.82 o 
   3 -12   6        8.26        8.74      2.12 o 
   4 -12   6        3.61        7.86      1.81 o 
   5 -12   6       18.62       11.73      2.32 o 
   6 -12   6        8.92        5.41      2.70 o 
  -4 -11   6        2.47        1.68      2.29 o 
  -3 -11   6       50.62       46.29      4.01 o 
  -2 -11   6        0.33       -0.46      2.14 o 
  -1 -11   6        9.24       10.07      2.63 o 
   0 -11   6       71.33       66.00      5.87 o 
   1 -11   6        0.00       -1.23      1.79 o 
   2 -11   6       18.01       14.90      2.55 o 
   3 -11   6       22.05       25.72      2.26 o 
   4 -11   6        0.15        0.42      1.28 o 
   5 -11   6        6.56        4.78      1.70 o 
   6 -11   6       38.38       39.12      4.11 o 
   7 -11   6       22.05       25.21      5.09 o 
  -4 -10   6       69.11       54.40      4.02 o 
  -3 -10   6       46.05       46.83      6.36 o 
  -2 -10   6       42.81       35.04      3.26 o 
  -1 -10   6       75.78       73.29      5.11 o 
   0 -10   6       31.52       40.46      3.55 o 
   1 -10   6        9.42        7.57      1.73 o 
   2 -10   6      369.94      366.15      5.92 o 
   3 -10   6       45.58       48.66      3.50 o 
   4 -10   6      163.09      156.51      5.90 o 
   5 -10   6        8.72       11.07      1.64 o 
   6 -10   6       30.04       30.75      3.62 o 
   7 -10   6        1.26        0.52      3.09 o 
  -5  -9   6       12.29       14.22      3.56 o 
  -4  -9   6       14.11        9.85      2.46 o 
  -3  -9   6      124.04      119.73      4.97 o 
  -2  -9   6        8.93        6.70      2.04 o 
  -1  -9   6       46.12       57.74      3.42 o 
   0  -9   6       13.34       16.98      2.26 o 
   1  -9   6        0.06        1.82      0.96 o 
   2  -9   6       65.48       64.89      2.57 o 
   3  -9   6       13.66        9.89      1.47 o 
   4  -9   6        6.35        8.12      1.43 o 
   5  -9   6       50.79       39.80      2.27 o 
   6  -9   6       21.57       17.65      2.93 o 
   7  -9   6        5.14        4.54      2.30 o 
  -5  -8   6       42.63       45.07      4.70 o 
  -4  -8   6       51.19       65.41      5.48 o 
  -3  -8   6      129.15      132.59      4.90 o 
  -2  -8   6      253.53      243.09      6.18 o 
  -1  -8   6        2.81        5.27      1.17 o 
   0  -8   6      265.87      243.01      4.19 o 
   1  -8   6       70.25       79.13      2.29 o 
   2  -8   6      153.40      145.77      3.35 o 
   3  -8   6     1522.18     1403.33     13.78 o 
   4  -8   6      145.78      139.57      4.21 o 
   5  -8   6       45.44       42.30      2.08 o 
   6  -8   6        1.79        3.08      1.70 o 
   7  -8   6        9.37       16.18      3.22 o 
   8  -8   6       59.97       83.62      6.20 o 
  -6  -7   6        5.56        8.88      3.05 o 
  -5  -7   6       15.17       14.87      4.37 o 
  -4  -7   6       18.47       19.17      2.43 o 
  -3  -7   6        0.47       -1.34      1.34 o 
  -2  -7   6        7.26       11.28      2.53 o 
  -1  -7   6      154.03      148.79      3.05 o 
   0  -7   6       20.11       26.45      1.37 o 
   1  -7   6      427.81      403.27      5.25 o 
   2  -7   6      344.61      346.33      5.38 o 
   3  -7   6      582.89      531.49      7.11 o 
   4  -7   6      308.90      296.77      5.16 o 
   5  -7   6        0.02        0.00      1.24 o 
   6  -7   6        2.02        4.66      1.87 o 
   7  -7   6        6.23        8.14      2.21 o 
   8  -7   6       19.08       32.75      4.83 o 
  -6  -6   6       19.41       14.63      3.17 o 
  -5  -6   6        0.01        0.32      2.03 o 
  -4  -6   6      192.98      198.07      4.89 o 
  -3  -6   6       22.48       24.03      2.08 o 
  -2  -6   6       52.14       45.28      2.59 o 
  -1  -6   6       22.98       28.13      1.31 o 
   0  -6   6      782.32      795.70      6.43 o 
   1  -6   6      255.22      235.55      3.93 o 
   2  -6   6      165.73      180.80      3.35 o 
   3  -6   6      401.80      390.66      5.53 o 
   4  -6   6      143.79      130.87      3.16 o 
   5  -6   6       10.64       11.77      1.97 o 
   6  -6   6       17.63       14.84      2.32 o 
   7  -6   6       10.41        4.34      1.85 o 
   8  -6   6        3.72        0.85      2.57 o 
  -7  -5   6       24.07       23.32      3.76 o 
  -6  -5   6        9.43       15.15      3.06 o 
  -5  -5   6       23.01       20.52      2.66 o 
  -4  -5   6      154.53      156.86      4.42 o 
  -3  -5   6      124.47      121.67      3.13 o 
  -2  -5   6       12.17       13.83      1.08 o 
  -1  -5   6      287.67      283.40      3.78 o 
   0  -5   6      866.88      960.96      6.65 o 
   1  -5   6       50.31       48.46      1.55 o 
   2  -5   6        0.54        2.79      0.68 o 
   3  -5   6       13.66       16.49      1.08 o 
   4  -5   6        6.89       10.34      0.92 o 
   5  -5   6      161.00      140.77      4.69 o 
   6  -5   6       47.46       45.71      3.18 o 
   7  -5   6       12.19        8.88      2.03 o 
   8  -5   6       14.81       20.15      2.98 o 
  -7  -4   6        1.49       -3.63      3.85 o 
  -6  -4   6        2.41        2.40      1.82 o 
  -5  -4   6       11.45       15.85      2.36 o 
  -4  -4   6       45.20       44.49      3.29 o 
  -3  -4   6      714.96      695.31      8.09 o 
  -2  -4   6       18.80       18.65      1.13 o 
  -1  -4   6     1126.00     1148.73      8.25 o 
   0  -4   6     1458.44     1643.88     11.59 o 
   1  -4   6     2445.71     2461.39     16.56 o 
   2  -4   6       17.78       25.31      1.13 o 
   3  -4   6      360.83      376.26      4.87 o 
   4  -4   6      144.40      139.81      3.60 o 
   5  -4   6      240.48      195.22      5.25 o 
   6  -4   6        8.09        7.60      1.85 o 
   7  -4   6       52.02       66.59      5.38 o 
   8  -4   6       14.83       13.30      3.87 o 
  -7  -3   6        2.71        1.74      2.90 o 
  -6  -3   6      126.24      121.28      4.47 o 
  -5  -3   6        3.26        3.92      1.57 o 
  -4  -3   6      103.34      116.11      3.94 o 
  -3  -3   6       64.25       57.16      1.76 o 
  -2  -3   6      149.00      165.94      3.01 o 
  -1  -3   6      205.88      193.21      2.55 o 
   0  -3   6        8.62        7.56      0.78 o 
   1  -3   6      151.35      177.33      2.37 o 
   2  -3   6      161.39      158.64      3.09 o 
   3  -3   6       86.02       69.68      1.66 o 
   4  -3   6        4.55        3.42      1.13 o 
   5  -3   6      365.01      361.35      7.09 o 
   6  -3   6       32.86       36.29      3.85 o 
   7  -3   6        4.35        3.88      3.22 o 
   8  -3   6       26.65       28.82      3.87 o 
  -8  -2   6        7.05       13.09      4.98 o 
  -7  -2   6       10.62       11.79      2.92 o 
  -6  -2   6       69.15       71.25      7.98 o 
  -5  -2   6       13.13       12.86      1.90 o 
  -4  -2   6       40.59       30.15      1.93 o 
  -3  -2   6      128.98      136.16      2.50 o 
  -2  -2   6      941.57      905.88      7.92 o 
  -1  -2   6      190.25      212.79      3.26 o 
   0  -2   6      130.01      141.51      2.71 o 
   1  -2   6      227.11      210.40      2.42 o 
   2  -2   6      418.89      511.88      5.01 o 
   3  -2   6        0.03       -0.14      0.54 o 
   4  -2   6       30.16       32.33      2.09 o 
   5  -2   6      132.40      118.62      3.93 o 
   6  -2   6        5.11        6.22      2.04 o 
   7  -2   6      222.76      258.13     12.31 o 
   8  -2   6        2.81        2.52      2.38 o 
  -8  -1   6       32.54       44.49      5.31 o 
  -7  -1   6       41.59       41.97      4.04 o 
  -6  -1   6       69.23       66.08      4.76 o 
  -5  -1   6       38.24       38.85      2.84 o 
  -4  -1   6       92.72       82.48      2.80 o 
  -3  -1   6     1853.73     1988.60     16.26 o 
  -2  -1   6      119.03      113.61      2.52 o 
  -1  -1   6      412.89      432.41      4.87 o 
   0  -1   6        0.07        0.71      0.81 o 
   1  -1   6      444.35      429.39      5.11 o 
   2  -1   6      293.62      340.70      3.93 o 
   3  -1   6      231.30      272.22      3.56 o 
   4  -1   6      142.40      136.09      3.68 o 
   5  -1   6       14.44       13.05      1.73 o 
   6  -1   6        1.91        3.32      2.00 o 
   7  -1   6       32.95       34.67      4.46 o 
   8  -1   6        8.24       11.98      3.09 o 
  -8   0   6       18.96       16.00      3.42 o 
  -7   0   6      142.42      146.36      6.95 o 
  -6   0   6        6.11        4.93      2.21 o 
  -5   0   6       76.03       79.55      3.21 o 
  -4   0   6        2.90        1.66      1.10 o 
  -3   0   6     1005.43     1021.25      9.54 o 
  -2   0   6       13.76       25.32      1.50 o 
  -1   0   6      974.42     1028.50     10.36 o 
   0   0   6     1232.99     1320.56     17.75 o 
   1   0   6      427.49      450.63      4.48 o 
   2   0   6      318.98      321.09      3.55 o 
   3   0   6       53.47       72.34      1.63 o 
   4   0   6      236.45      233.70      5.06 o 
   5   0   6      153.21      145.98      4.99 o 
   6   0   6       25.61       20.94      3.24 o 
   7   0   6        5.94        6.18      2.93 o 
  -8   1   6       38.47       38.07      4.24 o 
  -7   1   6       84.69       91.84      5.88 o 
  -6   1   6      164.72      172.21      4.97 o 
  -5   1   6      492.27      479.28      7.61 o 
  -4   1   6      120.14      118.78      2.80 o 
  -3   1   6      813.11      851.46      6.85 o 
  -2   1   6        0.42        2.09      1.02 o 
  -1   1   6     1467.54     1555.60     14.56 o 
   0   1   6        5.64        4.68      1.03 o 
   1   1   6      152.64      131.08      2.51 o 
   2   1   6      168.06      172.45      3.08 o 
   3   1   6       71.98       72.19      2.20 o 
   4   1   6      464.15      425.11      8.65 o 
   5   1   6        7.12        6.21      1.88 o 
   6   1   6       74.94       66.83      8.26 o 
   7   1   6       55.89       64.28      6.22 o 
  -8   2   6        6.99        9.64      3.36 o 
  -7   2   6       78.72       86.79      4.87 o 
  -6   2   6      599.51      617.71      9.70 o 
  -5   2   6       27.39       30.76      2.29 o 
  -4   2   6       62.06       65.23      3.51 o 
  -3   2   6       97.72       95.59      2.81 o 
  -2   2   6      191.42      186.92      3.03 o 
  -1   2   6     3321.01     3653.85     27.43 o 
   0   2   6      427.75      419.11      6.48 o 
   1   2   6      476.05      476.54      5.01 o 
   2   2   6        0.17       -0.56      0.56 o 
   3   2   6      285.03      254.68      3.62 o 
   4   2   6      142.51      136.31      7.09 o 
   5   2   6       10.35       11.75      2.78 o 
   6   2   6        1.98        1.61      2.34 o 
   7   2   6        4.84        3.81      2.51 o 
  -8   3   6       34.59       38.33      6.12 o 
  -7   3   6       39.38       38.29      3.92 o 
  -6   3   6      304.56      306.43      7.31 o 
  -5   3   6        7.54        6.27      1.49 o 
  -4   3   6      103.11      102.57      3.33 o 
  -3   3   6        4.71        6.76      1.11 o 
  -2   3   6       58.84       54.84      1.79 o 
  -1   3   6      112.33      105.67      2.09 o 
   0   3   6     1065.71     1077.27      9.15 o 
   1   3   6       19.37       18.06      0.94 o 
   2   3   6      125.38      130.95      2.51 o 
   3   3   6       15.48       19.00      1.76 o 
   4   3   6       76.47       80.54      3.94 o 
   5   3   6        2.58       -1.43      1.73 o 
   6   3   6        4.19        5.89      2.67 o 
   7   3   6        2.95        3.71      2.61 o 
  -8   4   6       13.63        9.27      2.60 o 
  -7   4   6      179.32      176.33      4.58 o 
  -6   4   6      335.85      327.64      5.89 o 
  -5   4   6      252.73      213.42      4.84 o 
  -4   4   6       13.12       16.21      1.19 o 
  -3   4   6       32.70       32.87      1.68 o 
  -2   4   6        6.71        3.96      0.78 o 
  -1   4   6      132.57      146.82      2.63 o 
   0   4   6      625.79      594.17      6.28 o 
   1   4   6       60.35       68.24      1.57 o 
   2   4   6      616.22      589.35      7.26 o 
   3   4   6        1.89        2.21      1.15 o 
   4   4   6      223.41      232.51      5.84 o 
   5   4   6        9.71        9.15      4.46 o 
   6   4   6        9.30        2.62      2.76 o 
  -8   5   6        0.47        1.02      1.86 o 
  -7   5   6        2.09        3.27      1.70 o 
  -6   5   6       59.00       64.90      2.80 o 
  -5   5   6      162.21      151.52      3.98 o 
  -4   5   6       29.86       25.24      1.47 o 
  -3   5   6       71.43       58.15      1.92 o 
  -2   5   6       58.16       61.12      2.51 o 
  -1   5   6      120.06      115.95      2.34 o 
   0   5   6     1145.84     1249.88     10.64 o 
   1   5   6       14.91       14.99      1.16 o 
   2   5   6      546.04      477.32      6.74 o 
   3   5   6        4.29        5.05      1.81 o 
   4   5   6       80.54       81.02      4.35 o 
   5   5   6        7.09       12.02      3.46 o 
   6   5   6       44.84       40.76      5.30 o 
  -8   6   6       21.86       19.81      2.93 o 
  -7   6   6       14.21       16.73      2.84 o 
  -6   6   6       69.61       63.88      3.27 o 
  -5   6   6        3.96        0.67      1.04 o 
  -4   6   6       72.34       71.25      2.30 o 
  -3   6   6      133.29      122.40      2.78 o 
  -2   6   6      306.98      317.71      4.61 o 
  -1   6   6      125.65      117.49      2.53 o 
   0   6   6       57.61       61.65      2.08 o 
   1   6   6      125.40      109.70      3.24 o 
   2   6   6       27.12       29.90      2.68 o 
   3   6   6      163.31      165.15      5.84 o 
   4   6   6       25.32       20.67      2.63 o 
   5   6   6        3.95        3.80      3.18 o 
   6   6   6        1.16       -4.48      4.72 o 
  -8   7   6        2.66       -0.06      2.11 o 
  -7   7   6       10.43        9.51      2.42 o 
  -6   7   6       31.75       37.12      2.75 o 
  -5   7   6       41.52       29.93      1.69 o 
  -4   7   6      159.36      146.35      3.47 o 
  -3   7   6       53.19       58.83      2.20 o 
  -2   7   6        0.04        1.10      0.89 o 
  -1   7   6      218.91      224.73      4.25 o 
   0   7   6       21.14       19.86      1.88 o 
   1   7   6       11.62       14.54      2.17 o 
   2   7   6        4.87        3.15      1.49 o 
   3   7   6      168.93      159.76      6.11 o 
   4   7   6       14.14       12.94      2.69 o 
   5   7   6        3.17       -0.84      3.25 o 
  -8   8   6        5.96       12.17      3.10 o 
  -7   8   6       16.77       20.31      3.03 o 
  -6   8   6        1.55        0.32      1.50 o 
  -5   8   6       35.84       32.53      2.09 o 
  -4   8   6      368.65      355.71      5.41 o 
  -3   8   6        2.10        1.09      1.52 o 
  -2   8   6       98.25       93.52      2.84 o 
  -1   8   6      262.68      261.17      4.86 o 
   0   8   6      134.83      145.73      4.91 o 
   1   8   6       84.47       81.50      3.88 o 
   2   8   6      157.13      161.66      6.37 o 
   3   8   6       54.32       54.60      4.35 o 
   4   8   6      291.13      303.40     15.11 o 
   5   8   6       27.36       22.37      7.52 o 
  -8   9   6        4.55       11.09      3.18 o 
  -7   9   6       17.18       17.75      4.30 o 
  -6   9   6        0.01       -1.30      1.50 o 
  -5   9   6       76.89       81.16      3.16 o 
  -4   9   6       29.98       27.39      2.13 o 
  -3   9   6       17.18       20.71      1.83 o 
  -2   9   6      338.46      340.41      5.55 o 
  -1   9   6       84.89       80.25      3.74 o 
   0   9   6      463.57      461.53     10.45 o 
   1   9   6        2.38        3.90      1.99 o 
   2   9   6        0.03        1.65      2.09 o 
   3   9   6       23.25       23.32      3.54 o 
   4   9   6      219.77      223.89      7.95 o 
  -7  10   6      104.56      145.66      7.68 o 
  -6  10   6       50.62       49.00      2.83 o 
  -5  10   6        8.51        5.60      1.57 o 
  -4  10   6        6.59        5.25      1.87 o 
  -3  10   6        3.94        4.68      1.42 o 
  -2  10   6      103.90      102.23      4.47 o 
  -1  10   6        6.26       10.92      2.67 o 
   0  10   6      156.76      159.50      6.62 o 
   1  10   6        7.66        9.12      2.60 o 
   2  10   6       96.27       95.82     11.83 o 
   3  10   6        4.85        2.05      3.18 o 
  -7  11   6        8.95        7.25      3.41 o 
  -6  11   6        0.80        1.14      1.61 o 
  -5  11   6        1.41        1.52      1.69 o 
  -4  11   6        1.53        0.70      1.58 o 
  -3  11   6       77.10       73.12      4.35 o 
  -2  11   6       15.68       14.51      2.49 o 
  -1  11   6       20.25       24.25      4.21 o 
   0  11   6      186.16      185.25      7.38 o 
   1  11   6      153.97      157.02     10.47 o 
   2  11   6        0.02        0.51      3.06 o 
  -6  12   6       61.72       68.57      4.18 o 
  -5  12   6        4.85        5.03      2.14 o 
  -4  12   6        0.06        0.64      1.84 o 
  -3  12   6       57.30       63.75      5.05 o 
  -2  12   6      162.26      157.32      8.76 o 
  -1  12   6       72.23       77.65      6.88 o 
   0  12   6      131.64      109.64      6.53 o 
   1  12   6       36.29       37.37      4.62 o 
  -5  13   6        0.52        5.38      2.51 o 
  -4  13   6        0.84       -1.11      2.56 o 
  -3  13   6       23.31       30.39      6.98 o 
  -2  13   6        3.47        2.08      3.42 o 
  -1  13   6      201.43      222.89     10.97 o 
   0  13   6       10.72       12.05      4.31 o 
  -4  14   6        7.02        6.11      3.46 o 
  -3  14   6        0.26        2.20      3.50 o 
  -2  14   6        0.93       -2.53      4.83 o 
   2 -15   7        4.50        9.50      4.34 o 
   3 -15   7        3.35        1.50      3.28 o 
  -1 -14   7        0.10        6.66      4.89 o 
   0 -14   7        0.18       -1.64      3.61 o 
   1 -14   7       13.27       10.26      5.39 o 
   2 -14   7       18.65       38.07     11.60 o 
   3 -14   7        5.55       -0.77      2.52 o 
   4 -14   7       40.48       76.36      5.95 o 
   5 -14   7       15.39       14.21      3.22 o 
  -2 -13   7       33.02       29.60      7.02 o 
  -1 -13   7        1.13        5.21      4.26 o 
   0 -13   7        5.40        4.52      3.98 o 
   1 -13   7      299.31      316.60     17.92 o 
   2 -13   7       28.45       26.07      3.91 o 
   3 -13   7      139.78      143.91      8.23 o 
   4 -13   7       63.70       71.43      4.78 o 
   5 -13   7        0.22        3.07      1.91 o 
   6 -13   7        0.52       -0.91      2.12 o 
  -3 -12   7       61.22       49.57      4.97 o 
  -2 -12   7       29.76       20.63      4.45 o 
  -1 -12   7        0.88        5.66      4.86 o 
   0 -12   7        4.50       -2.37      2.37 o 
   1 -12   7        0.31        1.20      2.35 o 
   2 -12   7        3.94       -0.39      3.48 o 
   3 -12   7       11.86       12.24      2.31 o 
   4 -12   7        9.41        6.17      2.39 o 
   5 -12   7        1.46        4.16      1.71 o 
   6 -12   7        1.27        0.38      1.65 o 
  -4 -11   7       19.01       11.79      2.75 o 
  -3 -11   7       52.87       52.74      6.47 o 
  -2 -11   7      166.17      177.71      7.23 o 
  -1 -11   7        2.14        1.92      2.66 o 
   0 -11   7       45.49       42.05      5.08 o 
   1 -11   7       19.42       27.25      3.49 o 
   2 -11   7      256.37      255.58      7.07 o 
   3 -11   7      116.43      110.70      3.70 o 
   4 -11   7       88.73       98.32      3.66 o 
   5 -11   7        0.18        1.02      1.39 o 
   6 -11   7        0.20        2.20      2.30 o 
   7 -11   7        0.64        7.93      3.48 o 
  -4 -10   7       42.37       37.63      3.60 o 
  -3 -10   7       64.34       48.60      5.12 o 
  -2 -10   7      136.01      134.04      5.30 o 
  -1 -10   7       38.01       38.88      3.68 o 
   0 -10   7      206.77      212.46      6.92 o 
   1 -10   7      194.85      161.58      5.21 o 
   2 -10   7        0.67        1.20      1.21 o 
   3 -10   7       15.28       15.69      1.79 o 
   4 -10   7       17.06       15.73      1.84 o 
   5 -10   7        2.66        3.80      1.34 o 
   6 -10   7        2.94        2.58      2.10 o 
   7 -10   7        0.22       10.15      6.59 o 
  -5  -9   7       78.64       73.11      5.95 o 
  -4  -9   7       68.83       73.15      4.31 o 
  -3  -9   7       34.40       39.19      3.39 o 
  -2  -9   7      173.84      162.38      5.46 o 
  -1  -9   7       80.22       85.62      5.27 o 
   0  -9   7       20.62       23.87      3.60 o 
   1  -9   7      513.23      452.95      7.75 o 
   2  -9   7       32.93       37.63      2.12 o 
   3  -9   7        6.82        4.02      1.25 o 
   4  -9   7       27.49       28.56      2.06 o 
   5  -9   7        4.34        3.17      1.17 o 
   6  -9   7       11.09        8.63      2.74 o 
   7  -9   7        1.34        6.41      2.53 o 
  -5  -8   7        3.47        3.79      3.36 o 
  -4  -8   7        0.14       -0.67      1.71 o 
  -3  -8   7      295.66      291.35      8.79 o 
  -2  -8   7      146.44      130.01      4.71 o 
  -1  -8   7        0.36        0.54      0.98 o 
   0  -8   7       16.84       18.99      1.40 o 
   1  -8   7       56.36       43.85      2.35 o 
   2  -8   7       48.23       42.79      2.25 o 
   3  -8   7       49.10       46.10      2.41 o 
   4  -8   7        3.42        2.51      1.14 o 
   5  -8   7       28.01       24.17      1.92 o 
   6  -8   7       12.90       12.62      2.73 o 
   7  -8   7        2.45        4.49      2.24 o 
  -6  -7   7        6.34        4.75      2.93 o 
  -5  -7   7       87.81       76.43      5.37 o 
  -4  -7   7       10.74        5.50      1.87 o 
  -3  -7   7       66.40       72.03      3.33 o 
  -2  -7   7      959.72      943.57      9.32 o 
  -1  -7   7      640.20      644.30      6.50 o 
   0  -7   7      490.07      487.47      5.27 o 
   1  -7   7      408.33      379.87      5.84 o 
   2  -7   7       33.57       29.98      1.86 o 
   3  -7   7       93.59       83.15      2.84 o 
   4  -7   7        1.36        2.58      1.01 o 
   5  -7   7      230.45      215.64      7.34 o 
   6  -7   7       35.48       33.73      3.27 o 
   7  -7   7       20.32       26.37      3.92 o 
   8  -7   7        7.11       29.76      4.80 o 
  -6  -6   7       53.16       49.52      4.81 o 
  -5  -6   7        7.28        4.36      2.13 o 
  -4  -6   7       41.00       43.50      3.23 o 
  -3  -6   7      103.23      107.30      3.16 o 
  -2  -6   7     1581.55     1479.83     12.78 o 
  -1  -6   7        0.90        2.18      0.75 o 
   0  -6   7        7.37        6.10      0.79 o 
   1  -6   7        0.75        2.07      0.75 o 
   2  -6   7       26.25       29.26      1.47 o 
   3  -6   7      333.31      330.33      5.16 o 
   4  -6   7       94.33       83.38      2.78 o 
   5  -6   7       84.99       82.26      4.04 o 
   6  -6   7       52.58       61.90      5.14 o 
   7  -6   7       74.17       87.53      7.57 o 
   8  -6   7        6.04        3.72      3.05 o 
  -7  -5   7        4.50        8.32      4.63 o 
  -6  -5   7       43.13       39.19      3.64 o 
  -5  -5   7        3.83        1.89      1.83 o 
  -4  -5   7       11.52        7.68      1.31 o 
  -3  -5   7      170.89      167.21      3.49 o 
  -2  -5   7      393.79      363.78      4.58 o 
  -1  -5   7       93.16       87.97      1.86 o 
   0  -5   7      618.20      642.37      5.67 o 
   1  -5   7      361.72      412.38      4.70 o 
   2  -5   7      564.55      566.36      5.86 o 
   3  -5   7       21.13       25.32      1.30 o 
   4  -5   7      105.70       99.42      2.83 o 
   5  -5   7       46.78       41.86      2.93 o 
   6  -5   7       92.79       89.88      4.28 o 
   7  -5   7       15.88       21.47      3.93 o 
   8  -5   7       12.45       15.64      3.76 o 
  -7  -4   7        0.17        2.70      3.24 o 
  -6  -4   7       21.45       20.62      3.10 o 
  -5  -4   7      359.82      350.92      8.43 o 
  -4  -4   7       26.06       28.28      2.84 o 
  -3  -4   7      697.29      713.27      8.45 o 
  -2  -4   7      337.33      317.19      4.49 o 
  -1  -4   7      167.46      188.20      2.73 o 
   0  -4   7      285.95      336.04      3.81 o 
   1  -4   7      269.42      254.48      2.99 o 
   2  -4   7      275.17      301.25      3.73 o 
   3  -4   7       71.53       66.30      1.70 o 
   4  -4   7      265.59      260.56      6.54 o 
   5  -4   7       37.94       37.24      2.72 o 
   6  -4   7       19.23       21.32      2.43 o 
   7  -4   7        2.42        1.16      2.31 o 
   8  -4   7        0.34        0.03      2.27 o 
  -7  -3   7        4.66        4.60      3.07 o 
  -6  -3   7       92.07       95.94      5.18 o 
  -5  -3   7      281.46      261.72      6.50 o 
  -4  -3   7        7.79        6.45      1.34 o 
  -3  -3   7      158.43      146.34      4.00 o 
  -2  -3   7       20.91       22.43      1.14 o 
  -1  -3   7       31.56       44.46      1.57 o 
   0  -3   7      126.01      122.03      2.42 o 
   1  -3   7     1005.13      977.41      7.64 o 
   2  -3   7      417.53      446.20      4.98 o 
   3  -3   7      297.04      264.26      3.78 o 
   4  -3   7      155.45      126.99      5.07 o 
   5  -3   7       19.03       17.93      3.00 o 
   6  -3   7      126.03      131.03      5.33 o 
   7  -3   7      130.95      136.65     11.44 o 
   8  -3   7       41.05       43.99      4.80 o 
  -8  -2   7       61.94       63.75      6.25 o 
  -7  -2   7        0.61        0.55      2.25 o 
  -6  -2   7       86.13       79.37      5.87 o 
  -5  -2   7       55.87       51.27      3.98 o 
  -4  -2   7       30.60       35.61      2.57 o 
  -3  -2   7        3.23        1.95      0.84 o 
  -2  -2   7      260.76      278.12      3.77 o 
  -1  -2   7       30.18       33.03      1.29 o 
   0  -2   7      377.16      389.42      5.18 o 
   1  -2   7      553.76      477.26      4.36 o 
   2  -2   7        4.40        6.52      0.73 o 
   3  -2   7       15.70        9.27      0.82 o 
   4  -2   7       22.95       18.96      1.57 o 
   5  -2   7        8.89        8.27      1.65 o 
   6  -2   7        4.28        0.93      1.96 o 
   7  -2   7        5.98        8.00      5.66 o 
   8  -2   7       18.34       26.99      4.17 o 
  -8  -1   7       13.48       11.83      3.35 o 
  -7  -1   7       97.49      109.32      9.49 o 
  -6  -1   7      119.41      110.14      5.89 o 
  -5  -1   7        7.82        3.80      1.59 o 
  -4  -1   7       10.53       11.80      1.54 o 
  -3  -1   7       54.13       59.43      1.83 o 
  -2  -1   7       96.86      119.65      2.72 o 
  -1  -1   7      242.83      242.68      3.28 o 
   0  -1   7      765.12      790.55      9.91 o 
   1  -1   7       31.02       28.54      1.00 o 
   2  -1   7       12.99       33.40      1.13 o 
   3  -1   7      386.34      373.77      4.10 o 
   4  -1   7       98.71      104.77      3.04 o 
   5  -1   7       21.03       25.45      2.21 o 
   6  -1   7       23.32       25.19      4.63 o 
   7  -1   7       30.80       34.01      4.66 o 
  -8   0   7        0.02        3.78      2.75 o 
  -7   0   7       16.17       14.71      3.28 o 
  -6   0   7       90.20       89.91      5.04 o 
  -5   0   7       13.18       14.05      2.18 o 
  -4   0   7      183.87      180.82      4.87 o 
  -3   0   7      202.55      207.48      3.46 o 
  -2   0   7       37.95       64.31      3.64 o 
  -1   0   7      718.77      700.23     11.65 o 
   0   0   7     1900.04     1948.30     25.04 o 
   1   0   7       77.23       83.46      1.45 o 
   2   0   7      433.58      443.59      4.87 o 
   3   0   7      286.15      281.62      3.51 o 
   4   0   7      109.11      106.26      3.53 o 
   5   0   7        3.58        1.26      1.57 o 
   6   0   7       47.11       42.16      3.88 o 
   7   0   7        0.35       -1.39      2.20 o 
  -8   1   7       27.14       29.97      4.51 o 
  -7   1   7       58.13       63.30      5.20 o 
  -6   1   7      341.37      323.66      7.89 o 
  -5   1   7      117.03      124.54      4.66 o 
  -4   1   7       17.25       19.62      1.82 o 
  -3   1   7      616.24      618.69      6.48 o 
  -2   1   7       24.22       31.95      1.79 o 
  -1   1   7      612.44      686.68      8.04 o 
   0   1   7       68.13       89.58      2.90 o 
   1   1   7        0.09       -0.20      0.48 o 
   2   1   7       43.08       47.40      1.50 o 
   3   1   7       55.16       56.88      2.07 o 
   4   1   7      726.89      665.13     11.25 o 
   5   1   7        2.16        1.02      1.59 o 
   6   1   7       52.01       57.09      4.60 o 
   7   1   7        3.39        4.35      2.91 o 
  -8   2   7        2.64        4.99      2.98 o 
  -7   2   7       21.19       22.98      3.25 o 
  -6   2   7       69.71       76.17      3.68 o 
  -5   2   7        0.70        1.13      1.12 o 
  -4   2   7        3.38        3.79      1.08 o 
  -3   2   7      161.05      163.16      3.04 o 
  -2   2   7        8.70       13.61      1.07 o 
  -1   2   7       82.70       81.74      2.46 o 
   0   2   7      460.80      521.30      6.72 o 
   1   2   7      187.36      193.78      2.35 o 
   2   2   7       32.18       26.93      1.48 o 
   3   2   7       84.66       88.03      2.82 o 
   4   2   7      449.00      451.30      5.72 o 
   5   2   7       74.63       75.02      8.82 o 
   6   2   7       17.96       11.05      3.16 o 
   7   2   7        2.86        1.06      2.44 o 
  -8   3   7        9.33        5.60      2.02 o 
  -7   3   7       85.32       96.03      4.50 o 
  -6   3   7      448.33      435.77      8.20 o 
  -5   3   7       28.39       27.44      2.84 o 
  -4   3   7      790.65      723.71      9.51 o 
  -3   3   7       12.41       11.97      1.13 o 
  -2   3   7      906.74      988.73      9.14 o 
  -1   3   7      507.15      539.41      5.40 o 
   0   3   7        3.03        3.89      0.75 o 
   1   3   7       50.79       60.27      1.73 o 
   2   3   7       99.57      102.36      2.65 o 
   3   3   7       58.28       54.01      2.61 o 
   4   3   7        0.67        0.67      1.28 o 
   5   3   7      147.56      145.21      7.05 o 
   6   3   7        0.13        1.81      2.48 o 
   7   3   7        9.90       12.33      6.30 o 
  -8   4   7       20.12       23.40      3.46 o 
  -7   4   7        0.07        1.97      1.49 o 
  -6   4   7        0.08        0.32      1.16 o 
  -5   4   7        8.61        6.24      1.55 o 
  -4   4   7       71.31       77.63      2.00 o 
  -3   4   7       63.49       65.02      2.44 o 
  -2   4   7      221.89      230.09      3.56 o 
  -1   4   7        2.30        2.88      0.73 o 
   0   4   7       75.15       92.28      2.23 o 
   1   4   7      483.59      528.41      5.19 o 
   2   4   7      505.50      486.83      7.64 o 
   3   4   7      518.03      462.26      7.74 o 
   4   4   7      133.68      128.51      5.58 o 
   5   4   7      228.08      233.86      9.42 o 
   6   4   7       30.30       29.52      4.61 o 
  -8   5   7        0.49       -0.66      1.78 o 
  -7   5   7       34.15       38.07      2.92 o 
  -6   5   7       34.41       30.49      2.35 o 
  -5   5   7      214.96      209.48      4.70 o 
  -4   5   7        0.91        2.30      0.90 o 
  -3   5   7        3.42        5.48      0.95 o 
  -2   5   7        0.70        1.51      0.76 o 
  -1   5   7       98.64      103.28      2.31 o 
   0   5   7      663.80      682.73      6.88 o 
   1   5   7       77.22       75.63      2.22 o 
   2   5   7      318.72      305.42      6.13 o 
   3   5   7      233.65      231.82      6.63 o 
   4   5   7       35.69       33.13      4.23 o 
   5   5   7        1.54        1.09      2.89 o 
   6   5   7       12.85        8.49      3.16 o 
  -8   6   7       49.02       55.83      5.09 o 
  -7   6   7       13.41       15.02      2.40 o 
  -6   6   7       34.45       30.56      2.36 o 
  -5   6   7       84.36       88.66      3.36 o 
  -4   6   7      136.11      120.10      3.54 o 
  -3   6   7      126.13      126.62      3.29 o 
  -2   6   7       10.38        8.40      1.19 o 
  -1   6   7        2.04        2.73      0.88 o 
   0   6   7      189.68      171.56      3.35 o 
   1   6   7      102.10      108.16      3.32 o 
   2   6   7       60.52       63.85      3.94 o 
   3   6   7       40.32       42.83      3.51 o 
   4   6   7       20.73       16.27      2.57 o 
   5   6   7       12.69       15.86      4.05 o 
  -8   7   7       89.90       98.08      5.17 o 
  -7   7   7        9.31        8.00      2.39 o 
  -6   7   7        7.21        6.89      2.37 o 
  -5   7   7       46.36       47.22      2.23 o 
  -4   7   7       56.92       57.98      2.45 o 
  -3   7   7       79.03       85.33      2.75 o 
  -2   7   7      662.62      664.22      7.55 o 
  -1   7   7      214.43      206.88      3.61 o 
   0   7   7       32.58       35.79      3.12 o 
   1   7   7      241.43      265.25      5.40 o 
   2   7   7        8.46       13.06      2.57 o 
   3   7   7       31.98       31.47      3.38 o 
   4   7   7       61.13       60.24      4.24 o 
   5   7   7      115.06      117.88     14.79 o 
  -8   8   7        0.17        1.93      2.58 o 
  -7   8   7       49.39       47.61      5.25 o 
  -6   8   7        4.33        3.82      1.98 o 
  -5   8   7       14.73       14.32      1.78 o 
  -4   8   7        1.45       -0.16      1.09 o 
  -3   8   7      230.90      230.48      4.52 o 
  -2   8   7      150.38      145.95      3.54 o 
  -1   8   7     1862.26     1833.50     18.14 o 
   0   8   7        1.73        3.82      1.38 o 
   1   8   7       56.99       51.16      3.55 o 
   2   8   7       63.19       53.87      4.28 o 
   3   8   7       22.35       20.77      3.40 o 
   4   8   7      267.47      294.56      8.77 o 
  -8   9   7       32.75       50.31      5.07 o 
  -7   9   7       14.94       10.59      3.30 o 
  -6   9   7       72.71       65.44      4.56 o 
  -5   9   7        2.97        0.70      1.38 o 
  -4   9   7       22.23       20.19      2.47 o 
  -3   9   7        3.49        3.36      1.23 o 
  -2   9   7       71.83       79.82      2.93 o 
  -1   9   7       11.11       13.60      2.18 o 
   0   9   7       66.48       74.20      5.95 o 
   1   9   7       19.49       21.57      3.02 o 
   2   9   7      148.01      156.22     13.13 o 
   3   9   7        0.14        4.90      2.45 o 
   4   9   7        2.51        8.18      2.83 o 
  -7  10   7       13.48        5.25      3.75 o 
  -6  10   7        2.49        3.07      1.61 o 
  -5  10   7        1.50       -0.16      1.58 o 
  -4  10   7       48.45       42.55      2.92 o 
  -3  10   7        0.08        2.75      1.40 o 
  -2  10   7        1.29        0.76      1.71 o 
  -1  10   7       54.39       54.34      4.18 o 
   0  10   7       71.75       71.13      4.90 o 
   1  10   7       11.28       10.27      2.87 o 
   2  10   7      100.50       97.14      7.31 o 
   3  10   7       23.05       18.07      3.48 o 
  -7  11   7       40.87       35.28      5.02 o 
  -6  11   7        0.06        0.26      1.64 o 
  -5  11   7       83.66       78.11      4.16 o 
  -4  11   7       35.15       34.38      2.92 o 
  -3  11   7      132.59      142.61      6.42 o 
  -2  11   7       19.37       15.32      3.32 o 
  -1  11   7      591.34      626.13     17.08 o 
   0  11   7       25.09       24.56      3.78 o 
   1  11   7      285.46      284.41     11.58 o 
   2  11   7        3.19        9.65      3.91 o 
  -6  12   7        4.99        6.95      4.36 o 
  -5  12   7       19.78       24.09      3.21 o 
  -4  12   7        3.06       11.41      3.08 o 
  -3  12   7       28.15       26.78      3.89 o 
  -2  12   7        0.00        1.41      2.42 o 
  -1  12   7        1.17        3.91      3.19 o 
   0  12   7       47.00       40.45      6.38 o 
   1  12   7      108.71      111.53      8.50 o 
  -5  13   7       19.78       15.71      3.13 o 
  -4  13   7        4.89        2.24      3.52 o 
  -3  13   7        1.76        5.71      4.09 o 
  -2  13   7        9.46        5.58      3.66 o 
  -1  13   7      103.69      103.76      8.36 o 
   0  13   7       15.20        9.78      4.06 o 
  -3  14   7       14.13       10.68      6.95 o 
   2 -15   8        8.06       16.16      6.95 o 
   0 -14   8       61.29       46.36      9.21 o 
   1 -14   8       31.52       32.86      8.01 o 
   2 -14   8      371.95      454.47     15.50 o 
   3 -14   8       22.97       24.13      4.09 o 
   4 -14   8       21.22       33.42      5.86 o 
   5 -14   8        3.76        0.84      5.05 o 
  -2 -13   8        8.10       12.19      3.93 o 
  -1 -13   8        2.39        2.75      3.40 o 
   0 -13   8       10.44       15.38      5.51 o 
   1 -13   8       11.47       12.34      5.42 o 
   2 -13   8        1.39       -2.20      2.20 o 
   3 -13   8        6.03        3.61      2.72 o 
   4 -13   8        6.06        6.81      2.38 o 
   5 -13   8        0.46        2.72      1.89 o 
  -3 -12   8        3.70        4.30      2.98 o 
  -2 -12   8       47.01       44.10      5.71 o 
  -1 -12   8       38.67       45.21      5.64 o 
   0 -12   8        5.33        4.27      2.90 o 
   1 -12   8       31.27       32.29      4.79 o 
   2 -12   8      130.80      146.30      8.73 o 
   3 -12   8       50.60       52.57      4.83 o 
   4 -12   8        0.39        3.06      1.62 o 
   5 -12   8       11.19       16.55      2.29 o 
   6 -12   8        0.28        2.71      1.72 o 
  -4 -11   8       90.47       74.54      5.41 o 
  -3 -11   8        0.23        0.23      1.98 o 
  -2 -11   8      129.56      130.25      9.47 o 
  -1 -11   8      131.76      143.44      7.81 o 
   0 -11   8       50.07       42.12      4.06 o 
   1 -11   8        1.16        1.67      2.04 o 
   2 -11   8      150.01      152.86      5.52 o 
   3 -11   8       77.72       72.35      3.20 o 
   4 -11   8       29.39       38.09      2.64 o 
   5 -11   8       34.70       27.40      2.80 o 
   6 -11   8        0.36        2.51      2.21 o 
   7 -11   8        0.36       -4.04      4.04 o 
  -4 -10   8       37.85       38.45      3.72 o 
  -3 -10   8        2.43        3.30      2.10 o 
  -2 -10   8       87.83      105.80      4.95 o 
  -1 -10   8        2.88        5.77      2.30 o 
   0 -10   8      224.16      226.19      8.31 o 
   1 -10   8       38.85       55.48      3.82 o 
   2 -10   8       85.11       75.69      2.96 o 
   3 -10   8       55.32       52.81      2.67 o 
   4 -10   8       55.41       54.62      3.40 o 
   5 -10   8        9.30        7.88      1.66 o 
   6 -10   8        0.60        4.55      2.12 o 
   7 -10   8       16.99       21.91      4.45 o 
  -5  -9   8       27.89       28.38      4.35 o 
  -4  -9   8        0.54       -1.92      1.92 o 
  -3  -9   8      107.30      109.65      6.38 o 
  -2  -9   8      107.68      112.06      4.68 o 
  -1  -9   8       21.69       19.08      2.04 o 
   0  -9   8       23.91       25.22      2.87 o 
   1  -9   8       13.34       15.24      1.79 o 
   2  -9   8        4.24        1.05      0.98 o 
   3  -9   8       95.34       93.13      3.34 o 
   4  -9   8       83.69       94.99      3.44 o 
   5  -9   8        4.07        2.60      1.57 o 
   6  -9   8        1.34        2.15      2.96 o 
   7  -9   8       18.92       28.88     10.03 o 
  -5  -8   8       46.48       49.51      4.87 o 
  -4  -8   8       15.05       17.11      2.64 o 
  -3  -8   8       76.66       79.73      4.16 o 
  -2  -8   8        4.61        2.03      1.64 o 
  -1  -8   8      139.60      149.62      3.67 o 
   0  -8   8       14.01       12.35      1.29 o 
   1  -8   8      374.60      366.04      5.80 o 
   2  -8   8      117.70      113.83      3.30 o 
   3  -8   8        0.24        0.48      0.98 o 
   4  -8   8       42.58       40.92      2.36 o 
   5  -8   8       32.48       34.19      2.23 o 
   6  -8   8       12.10        5.04      2.16 o 
   7  -8   8        0.00        4.08      2.21 o 
  -6  -7   8       18.08       19.28      3.77 o 
  -5  -7   8        3.79        4.46      2.67 o 
  -4  -7   8       67.25       65.17      4.18 o 
  -3  -7   8      141.21      145.08      4.43 o 
  -2  -7   8      488.56      488.38      6.92 o 
  -1  -7   8      336.09      313.17      4.32 o 
   0  -7   8      101.34       93.39      2.25 o 
   1  -7   8      184.65      171.29      3.44 o 
   2  -7   8      252.77      245.24      5.36 o 
   3  -7   8        5.25        3.57      1.00 o 
   4  -7   8       93.65       84.65      2.90 o 
   5  -7   8        4.35        4.40      1.77 o 
   6  -7   8       14.22       10.94      2.35 o 
   7  -7   8       22.09       22.28      3.44 o 
  -6  -6   8       53.35       49.40      5.96 o 
  -5  -6   8       16.16       17.67      2.88 o 
  -4  -6   8       16.90       17.34      2.19 o 
  -3  -6   8      116.42      107.72      3.22 o 
  -2  -6   8      419.56      405.49      8.43 o 
  -1  -6   8        1.94        0.66      0.73 o 
   0  -6   8      113.47      112.49      2.83 o 
   1  -6   8      685.19      741.75      8.03 o 
   2  -6   8       33.50       25.67      1.63 o 
   3  -6   8        2.12        2.19      0.92 o 
   4  -6   8        7.71        4.12      1.22 o 
   5  -6   8       65.57       67.30      4.46 o 
   6  -6   8       41.51       48.27      3.59 o 
   7  -6   8       38.57       41.71      4.10 o 
   8  -6   8       21.19       16.67      4.18 o 
  -7  -5   8        3.02        5.73      4.51 o 
  -6  -5   8       56.30       50.11      5.19 o 
  -5  -5   8       29.39       26.89      3.01 o 
  -4  -5   8       20.34       21.48      2.13 o 
  -3  -5   8       38.32       34.31      2.71 o 
  -2  -5   8      139.11      146.54      3.21 o 
  -1  -5   8      443.76      507.79      5.29 o 
   0  -5   8      532.37      521.25      5.05 o 
   1  -5   8       35.21       50.23      1.62 o 
   2  -5   8       42.07       26.45      1.34 o 
   3  -5   8        2.46        1.89      0.82 o 
   4  -5   8      113.80       91.85      2.85 o 
   5  -5   8        0.90        0.53      1.26 o 
   6  -5   8       17.82       11.97      2.27 o 
   7  -5   8        0.14       -0.74      2.36 o 
   8  -5   8        0.08        3.69      2.92 o 
  -7  -4   8        4.88        2.86      3.25 o 
  -6  -4   8        8.18        7.79      3.12 o 
  -5  -4   8      248.11      229.13      7.39 o 
  -4  -4   8       47.38       48.39      3.53 o 
  -3  -4   8      223.31      219.81      4.41 o 
  -2  -4   8      131.50      145.42      3.11 o 
  -1  -4   8      874.32      864.83      7.42 o 
   0  -4   8       32.45       46.59      1.68 o 
   1  -4   8        0.01        1.52      0.50 o 
   2  -4   8       11.10       13.72      0.97 o 
   3  -4   8      142.13      153.74      2.69 o 
   4  -4   8        0.67        1.10      0.67 o 
   5  -4   8       24.43       16.83      2.12 o 
   6  -4   8      137.56      140.29      8.27 o 
   7  -4   8       90.42      119.17      6.55 o 
   8  -4   8       55.95       64.62      5.88 o 
  -7  -3   8       80.14       79.02      6.36 o 
  -6  -3   8        0.12        0.25      2.30 o 
  -5  -3   8      231.96      218.05      7.50 o 
  -4  -3   8       13.35       12.68      1.50 o 
  -3  -3   8      195.97      193.83      6.84 o 
  -2  -3   8       32.48       36.42      1.89 o 
  -1  -3   8      851.84      858.35      7.85 o 
   0  -3   8        0.92        8.64      0.84 o 
   1  -3   8      281.02      289.44      3.42 o 
   2  -3   8        0.01        0.30      0.56 o 
   3  -3   8      365.55      358.56      4.91 o 
   4  -3   8      210.44      224.63      5.39 o 
   5  -3   8       29.30       32.92      2.61 o 
   6  -3   8       22.63       24.82      6.79 o 
   7  -3   8        1.21        2.16      2.33 o 
   8  -3   8        0.01        2.41      2.53 o 
  -8  -2   8       26.31       33.22      9.02 o 
  -7  -2   8       34.29       33.84      4.00 o 
  -6  -2   8        9.22        4.11      3.63 o 
  -5  -2   8      103.43       98.45      5.18 o 
  -4  -2   8       83.20       71.12      3.42 o 
  -3  -2   8       82.12       82.31      3.05 o 
  -2  -2   8       89.88       90.98      2.85 o 
  -1  -2   8       80.93       74.94      1.91 o 
   0  -2   8       12.68       14.80      0.95 o 
   1  -2   8      110.21       99.41      1.97 o 
   2  -2   8       19.72       14.86      1.21 o 
   3  -2   8      146.43      146.99      2.38 o 
   4  -2   8      172.50      169.76      3.90 o 
   5  -2   8       93.21       91.54      4.42 o 
   6  -2   8       18.09       12.22      4.28 o 
   7  -2   8       10.95       11.59      2.97 o 
  -8  -1   8       10.79        9.45      3.20 o 
  -7  -1   8        1.57        1.48      2.69 o 
  -6  -1   8        3.72        2.47      2.31 o 
  -5  -1   8       37.17       29.87      3.06 o 
  -4  -1   8      122.90      116.06      5.06 o 
  -3  -1   8      358.20      379.95      6.56 o 
  -2  -1   8       37.08       46.44      1.87 o 
  -1  -1   8       12.41       16.83      1.56 o 
   0  -1   8       94.54      114.82      2.78 o 
   1  -1   8      166.90      175.30      2.38 o 
   2  -1   8     1060.95     1131.76      8.79 o 
   3  -1   8     1172.92     1189.24      9.32 o 
   4  -1   8       54.38       50.79      2.36 o 
   5  -1   8       42.72       44.79      3.31 o 
   6  -1   8       15.53       18.87      3.18 o 
   7  -1   8        1.71        2.59      2.56 o 
  -8   0   8        3.74        0.94      3.06 o 
  -7   0   8      158.34      154.36      7.32 o 
  -6   0   8       10.54        9.75      2.23 o 
  -5   0   8      193.04      188.65      4.70 o 
  -4   0   8       95.51       95.07      3.50 o 
  -3   0   8      139.68      147.31      5.37 o 
  -2   0   8       60.54       59.29      2.35 o 
  -1   0   8     2621.53     2849.96     25.02 o 
   0   0   8      344.79      316.01      5.70 o 
   1   0   8        3.25        2.51      0.51 o 
   2   0   8     1240.29     1248.62     10.43 o 
   3   0   8      577.45      582.89      6.36 o 
   4   0   8        4.48        0.78      1.11 o 
   5   0   8        5.59        7.68      1.91 o 
   6   0   8       37.32       51.99      5.50 o 
   7   0   8       10.19        7.75      3.43 o 
  -8   1   8        0.09       -0.19      2.81 o 
  -7   1   8        2.08        1.05      2.52 o 
  -6   1   8       20.28       18.81      3.77 o 
  -5   1   8      155.02      158.17      4.90 o 
  -4   1   8        3.44        5.27      1.34 o 
  -3   1   8       24.38       24.71      1.52 o 
  -2   1   8      603.56      621.90      8.21 o 
  -1   1   8     1157.31     1311.57     13.31 o 
   0   1   8     2281.25     2451.65     21.86 o 
   1   1   8       47.96       56.79      1.60 o 
   2   1   8      626.14      632.66      6.40 o 
   3   1   8        0.95        1.08      0.81 o 
   4   1   8      367.09      348.89      7.88 o 
   5   1   8       16.86       14.44      2.31 o 
   6   1   8      211.57      218.62      8.40 o 
   7   1   8        1.06        3.23      2.93 o 
  -8   2   8       10.96        7.43      3.18 o 
  -7   2   8       30.96       25.51      3.48 o 
  -6   2   8       38.76       48.73      4.43 o 
  -5   2   8      169.23      153.36      4.41 o 
  -4   2   8        4.68        3.20      1.51 o 
  -3   2   8      129.17      132.49      2.90 o 
  -2   2   8       35.35       38.19      1.78 o 
  -1   2   8     1497.63     1580.25     15.61 o 
   0   2   8       11.41        4.80      0.80 o 
   1   2   8      184.75      168.42      2.10 o 
   2   2   8       24.99       24.80      1.70 o 
   3   2   8      135.65      120.40      3.32 o 
   4   2   8        7.95        7.92      1.42 o 
   5   2   8       92.52      113.36     10.36 o 
   6   2   8        5.14        5.28      2.75 o 
   7   2   8        3.23        0.97      2.73 o 
  -8   3   8       36.78       37.23      4.38 o 
  -7   3   8       16.22        5.56      2.40 o 
  -6   3   8       35.26       32.27      2.83 o 
  -5   3   8      135.47      121.51      4.02 o 
  -4   3   8        2.25        3.07      0.94 o 
  -3   3   8      202.57      197.80      3.69 o 
  -2   3   8      198.04      190.71      3.44 o 
  -1   3   8      836.33      814.51      8.71 o 
   0   3   8     1223.90     1330.14     13.00 o 
   1   3   8        3.33        1.78      0.56 o 
   2   3   8        0.26        1.73      0.79 o 
   3   3   8       95.92       86.97      4.32 o 
   4   3   8        7.85        7.45      1.72 o 
   5   3   8      350.64      365.44     11.41 o 
   6   3   8       66.46       61.35      5.62 o 
  -8   4   8       15.77       17.30      3.05 o 
  -7   4   8        4.40        5.76      1.62 o 
  -6   4   8       32.72       26.35      2.70 o 
  -5   4   8        0.09        0.22      1.20 o 
  -4   4   8        9.43       10.95      1.58 o 
  -3   4   8       16.57       14.75      1.80 o 
  -2   4   8       77.01       63.83      2.84 o 
  -1   4   8      647.63      673.01      6.75 o 
   0   4   8      972.66      990.34     11.93 o 
   1   4   8      148.14      152.01      3.09 o 
   2   4   8      565.10      523.29      8.28 o 
   3   4   8       76.60       80.72      3.95 o 
   4   4   8       37.48       34.74      2.84 o 
   5   4   8       61.57       71.91      5.87 o 
   6   4   8       24.10       28.60      4.62 o 
  -8   5   8       11.67       10.47      2.46 o 
  -7   5   8       39.02       46.22      2.98 o 
  -6   5   8       13.78       20.98      2.26 o 
  -5   5   8       35.96       32.94      2.25 o 
  -4   5   8      130.88      130.93      3.08 o 
  -3   5   8       58.13       54.93      2.14 o 
  -2   5   8      694.27      687.34      7.25 o 
  -1   5   8        1.69        1.82      0.88 o 
   0   5   8        7.94       11.68      1.24 o 
   1   5   8       78.09       75.63      2.69 o 
   2   5   8       27.56       25.14      2.16 o 
   3   5   8       77.46       80.77      5.65 o 
   4   5   8       28.01       24.73      2.75 o 
   5   5   8       53.49       56.25      5.70 o 
   6   5   8        3.24        7.08      3.19 o 
  -8   6   8        0.28        2.63      2.35 o 
  -7   6   8        8.52        9.99      2.40 o 
  -6   6   8        0.00        0.54      1.30 o 
  -5   6   8        8.59       10.28      1.31 o 
  -4   6   8       33.17       32.13      1.91 o 
  -3   6   8      936.82      962.11      9.60 o 
  -2   6   8       42.63       45.95      2.17 o 
  -1   6   8      174.60      164.72      4.64 o 
   0   6   8       38.34       42.42      1.94 o 
   1   6   8        7.06        5.92      1.25 o 
   2   6   8       66.44       49.89      3.63 o 
   3   6   8        0.63        0.77      2.08 o 
   4   6   8        9.35        8.44      2.28 o 
   5   6   8        6.55        8.65      3.57 o 
  -8   7   8       16.20       14.89      3.12 o 
  -7   7   8        1.08        0.00      1.87 o 
  -6   7   8        0.57       -0.35      1.50 o 
  -5   7   8       65.33       65.34      2.57 o 
  -4   7   8        3.41        2.45      1.20 o 
  -3   7   8      123.90      127.47      3.32 o 
  -2   7   8      162.63      149.29      3.46 o 
  -1   7   8      163.08      158.72      5.88 o 
   0   7   8       25.68       19.43      2.13 o 
   1   7   8      102.00       98.66      3.40 o 
   2   7   8       24.52       19.45      3.45 o 
   3   7   8        5.29        5.06      2.22 o 
   4   7   8       98.03      107.04      5.37 o 
   5   7   8       78.12       87.57      7.64 o 
  -8   8   8       13.93       15.26      4.72 o 
  -7   8   8       79.10      101.53      5.43 o 
  -6   8   8      142.81      134.25      5.21 o 
  -5   8   8       88.93       83.93      3.05 o 
  -4   8   8       89.44       82.85      3.07 o 
  -3   8   8      178.78      185.67      4.15 o 
  -2   8   8      757.17      769.96      8.75 o 
  -1   8   8        1.99        5.68      2.49 o 
   0   8   8        1.95        4.60      1.55 o 
   1   8   8      170.62      178.27      5.56 o 
   2   8   8        7.27        4.57      2.23 o 
   3   8   8        0.40        4.36      2.28 o 
   4   8   8       16.39       11.58      2.86 o 
  -7   9   8       17.95       18.81      3.23 o 
  -6   9   8      158.10      176.59      6.80 o 
  -5   9   8       34.85       32.20      2.54 o 
  -4   9   8       60.12       60.40      2.86 o 
  -3   9   8       43.30       36.68      2.47 o 
  -2   9   8       65.40       57.26      3.12 o 
  -1   9   8      288.63      299.59      7.19 o 
   0   9   8        3.28        3.95      2.04 o 
   1   9   8       35.80       41.89      4.95 o 
   2   9   8        3.85        0.41      2.94 o 
   3   9   8      233.94      222.02      8.27 o 
   4   9   8      194.03      225.62     16.40 o 
  -7  10   8        5.00        5.52      3.06 o 
  -6  10   8      215.93      227.69      5.73 o 
  -5  10   8       36.09       36.57      3.69 o 
  -4  10   8        4.33        2.32      1.64 o 
  -3  10   8        0.00       -0.53      1.35 o 
  -2  10   8      187.11      204.07      6.26 o 
  -1  10   8      328.81      351.09     10.88 o 
   0  10   8      210.57      222.94      7.89 o 
   1  10   8        1.96       -0.11      2.65 o 
   2  10   8       49.36       51.11      7.72 o 
   3  10   8        2.39       11.64      3.06 o 
  -7  11   8       20.14       23.32      4.44 o 
  -6  11   8       13.79       12.48      2.40 o 
  -5  11   8       74.72       75.38      4.20 o 
  -4  11   8        2.42        4.61      1.95 o 
  -3  11   8       76.67       83.51      7.02 o 
  -2  11   8       11.37        9.38      2.35 o 
  -1  11   8       18.17       21.79      4.46 o 
   0  11   8        1.47        3.61      2.46 o 
   1  11   8        1.00       10.45      3.75 o 
   2  11   8       40.31       27.88      5.28 o 
  -6  12   8       13.28        9.57      2.91 o 
  -5  12   8       17.33       14.29      2.62 o 
  -4  12   8       40.45       33.67      4.35 o 
  -3  12   8       12.68       13.55      3.90 o 
  -2  12   8        8.27        2.57      2.61 o 
  -1  12   8      128.03      122.90      8.54 o 
   0  12   8       59.36       51.91      5.14 o 
   1  12   8       18.40        8.79      3.92 o 
  -5  13   8        0.85        1.67      2.49 o 
  -4  13   8        1.92        3.13      2.93 o 
  -3  13   8       44.07       38.26      5.90 o 
  -2  13   8        0.25        2.96      4.94 o 
  -1  13   8        2.65        4.19      3.83 o 
   0  13   8       12.27       18.87      6.80 o 
   0 -14   9        4.50        7.48      5.39 o 
   1 -14   9        2.00        3.51      4.57 o 
   2 -14   9       21.50       12.59      3.48 o 
   3 -14   9       24.01       29.51      4.30 o 
   4 -14   9       60.70       88.80      6.27 o 
  -2 -13   9       16.79       19.41      4.45 o 
  -1 -13   9       59.22       68.35     17.16 o 
   0 -13   9        1.44        5.14      4.20 o 
   1 -13   9       17.65       31.90      7.41 o 
   2 -13   9       47.68       45.21      4.79 o 
   3 -13   9        3.73        6.45      4.08 o 
   4 -13   9       15.31       12.35      2.82 o 
   5 -13   9        2.89        6.12      2.17 o 
  -3 -12   9        0.84        3.06      2.91 o 
  -2 -12   9        0.01        0.24      2.85 o 
  -1 -12   9       50.90       64.28      6.50 o 
   0 -12   9       19.96       19.27      5.70 o 
   1 -12   9       53.84       55.02      5.93 o 
   2 -12   9       14.97       13.60      3.04 o 
   3 -12   9       40.78       43.33      3.80 o 
   4 -12   9       11.45       12.77      2.32 o 
   5 -12   9        0.01        3.68      1.91 o 
   6 -12   9        0.33       -0.21      4.47 o 
  -4 -11   9       64.41       73.02      5.41 o 
  -3 -11   9       32.22       39.43      4.38 o 
  -2 -11   9       44.24       40.30      4.34 o 
  -1 -11   9      193.43      192.73      9.05 o 
   0 -11   9       90.17      102.00      5.70 o 
   1 -11   9       77.14       67.05      4.77 o 
   2 -11   9        0.46        1.58      1.67 o 
   3 -11   9       76.12       82.38      3.40 o 
   4 -11   9       50.66       53.53      3.01 o 
   5 -11   9       11.00        7.09      1.97 o 
   6 -11   9       22.62       20.05      3.41 o 
  -4 -10   9       18.58       22.24      3.23 o 
  -3 -10   9        3.60        3.10      2.04 o 
  -2 -10   9        7.49        6.75      2.12 o 
  -1 -10   9        0.11        0.66      2.46 o 
   0 -10   9        0.31       -0.08      1.71 o 
   1 -10   9       64.15       67.82      4.72 o 
   2 -10   9        1.53        1.50      1.22 o 
   3 -10   9       68.40       79.89      3.17 o 
   4 -10   9        0.07        0.98      1.20 o 
   5 -10   9       46.15       58.18      3.14 o 
   6 -10   9        9.56       16.84      3.04 o 
   7 -10   9       21.34       20.46      4.59 o 
  -5  -9   9       10.57        8.82      3.09 o 
  -4  -9   9        0.63       -0.06      1.95 o 
  -3  -9   9       54.37       57.18      3.90 o 
  -2  -9   9       66.09       67.41      3.93 o 
  -1  -9   9       19.43       20.51      2.13 o 
   0  -9   9      120.98      151.24      4.11 o 
   1  -9   9       80.64       68.95      3.59 o 
   2  -9   9       25.61       17.95      1.84 o 
   3  -9   9       38.41       31.54      2.31 o 
   4  -9   9       15.69       19.37      2.00 o 
   5  -9   9       36.45       40.97      3.40 o 
   6  -9   9      162.94      188.33      6.80 o 
   7  -9   9       70.26       93.06      6.83 o 
  -5  -8   9       82.29       71.90      5.65 o 
  -4  -8   9       47.26       52.64      5.95 o 
  -3  -8   9       33.58       34.18      2.80 o 
  -2  -8   9       33.92       33.20      2.58 o 
  -1  -8   9      114.79      122.50      3.62 o 
   0  -8   9       50.39       55.95      3.28 o 
   1  -8   9       18.14       16.24      1.62 o 
   2  -8   9       16.46       20.07      1.80 o 
   3  -8   9      143.58      138.21      3.79 o 
   4  -8   9       29.13       24.61      2.04 o 
   5  -8   9        0.15        0.88      1.18 o 
   6  -8   9        0.85       -2.19      2.19 o 
   7  -8   9       33.40       25.91      3.38 o 
  -6  -7   9        0.35        7.66      5.32 o 
  -5  -7   9       64.40       74.26      4.82 o 
  -4  -7   9       39.77       41.17      3.19 o 
  -3  -7   9       24.36       31.24      3.23 o 
  -2  -7   9       48.83       46.72      2.65 o 
  -1  -7   9      388.54      375.06      5.11 o 
   0  -7   9       25.37       34.47      1.45 o 
   1  -7   9       52.10       54.57      2.44 o 
   2  -7   9      151.86      156.29      3.69 o 
   3  -7   9      115.86      114.23      3.29 o 
   4  -7   9       80.04       81.84      3.29 o 
   5  -7   9      122.84      124.64      5.01 o 
   6  -7   9       55.43       57.79      4.08 o 
   7  -7   9       50.70       73.92      8.33 o 
  -6  -6   9       95.97       83.98      6.42 o 
  -5  -6   9       25.23       29.67      5.72 o 
  -4  -6   9       89.63       90.69      5.52 o 
  -3  -6   9        0.90        1.10      1.21 o 
  -2  -6   9      124.23      118.23      4.37 o 
  -1  -6   9        3.66        2.26      0.99 o 
   0  -6   9       19.29       34.40      1.38 o 
   1  -6   9      158.79      145.34      2.71 o 
   2  -6   9        0.61        2.50      0.87 o 
   3  -6   9      559.35      516.55      6.86 o 
   4  -6   9      245.05      207.25      4.67 o 
   5  -6   9       21.31       34.05      4.35 o 
   6  -6   9        0.58        0.77      1.66 o 
   7  -6   9       15.45       16.22      3.26 o 
  -7  -5   9       97.87      107.48     12.36 o 
  -6  -5   9        5.83        6.95      4.15 o 
  -5  -5   9       15.25       15.48      3.31 o 
  -4  -5   9       27.67       20.88      2.27 o 
  -3  -5   9        0.02       -0.57      1.06 o 
  -2  -5   9       78.56       75.15      2.70 o 
  -1  -5   9       27.34       38.39      1.50 o 
   0  -5   9      114.31       92.27      1.94 o 
   1  -5   9      220.97      242.63      3.51 o 
   2  -5   9      244.05      252.01      3.98 o 
   3  -5   9      319.56      280.22      4.59 o 
   4  -5   9       18.91       10.21      1.39 o 
   5  -5   9       11.28        7.63      1.86 o 
   6  -5   9        0.13        1.05      1.65 o 
   7  -5   9       17.55       21.14      3.73 o 
  -7  -4   9      116.53      121.72      7.63 o 
  -6  -4   9        0.04       -2.07      2.07 o 
  -5  -4   9      318.95      297.67     19.86 o 
  -4  -4   9       10.84       12.33      2.43 o 
  -3  -4   9       42.79       51.67      3.45 o 
  -2  -4   9      104.32      109.57      5.08 o 
  -1  -4   9       18.71       23.58      1.25 o 
   0  -4   9        0.55        0.42      0.52 o 
   1  -4   9       17.17       23.83      1.07 o 
   2  -4   9      300.84      292.82      3.87 o 
   3  -4   9        0.94        2.65      0.94 o 
   4  -4   9      116.90      117.86      3.13 o 
   5  -4   9        7.78        7.73      1.77 o 
   6  -4   9       45.52       49.63      3.93 o 
   7  -4   9        4.27        2.43      2.54 o 
  -7  -3   9      123.22      112.40      7.76 o 
  -6  -3   9        0.05        1.76      2.34 o 
  -5  -3   9      196.62      209.97      7.52 o 
  -4  -3   9       61.94       65.44      3.86 o 
  -3  -3   9        6.29        7.12      1.23 o 
  -2  -3   9        2.36        3.02      0.79 o 
  -1  -3   9      224.32      239.62      4.70 o 
   0  -3   9      337.19      325.09      3.72 o 
   1  -3   9     1244.14     1208.68      9.30 o 
   2  -3   9      562.77      528.65      5.97 o 
   3  -3   9       99.73       97.79      2.84 o 
   4  -3   9       46.43       47.16      1.66 o 
   5  -3   9        8.45        8.46      2.29 o 
   6  -3   9       12.57        4.49      2.10 o 
   7  -3   9        0.57        1.07      2.15 o 
  -8  -2   9        0.57       -0.93      2.71 o 
  -7  -2   9        4.09        0.08      2.70 o 
  -6  -2   9       26.83       20.78      3.64 o 
  -5  -2   9       21.43       24.82      3.32 o 
  -4  -2   9      164.14      167.37      4.43 o 
  -3  -2   9       58.49       65.25      2.49 o 
  -2  -2   9      220.25      222.71      3.63 o 
  -1  -2   9     1172.41     1176.92     10.04 o 
   0  -2   9      115.74      131.34      2.42 o 
   1  -2   9     1168.00     1280.27      9.90 o 
   2  -2   9      196.08      202.53      2.97 o 
   3  -2   9       96.51       82.82      2.25 o 
   4  -2   9        8.66        7.50      1.52 o 
   5  -2   9       27.58       31.44      3.06 o 
   6  -2   9        3.25        2.19      2.13 o 
   7  -2   9        0.04        2.56      2.53 o 
  -8  -1   9       32.04       36.48      4.51 o 
  -7  -1   9       10.36       11.10      3.36 o 
  -6  -1   9       86.91       77.46      5.30 o 
  -5  -1   9        1.58       -0.41      1.33 o 
  -4  -1   9       35.94       38.35      2.31 o 
  -3  -1   9      170.61      171.06      6.45 o 
  -2  -1   9      147.32      141.81      3.23 o 
  -1  -1   9      135.39      119.44      2.72 o 
   0  -1   9      911.90     1027.54      9.81 o 
   1  -1   9      827.65      813.02      6.80 o 
   2  -1   9      447.23      461.47      5.36 o 
   3  -1   9       30.32       42.51      1.75 o 
   4  -1   9        1.17        1.88      1.15 o 
   5  -1   9        0.70        1.91      1.84 o 
   6  -1   9       15.63       23.58      3.54 o 
   7  -1   9       14.01       15.03      3.95 o 
  -8   0   9        1.35        4.00      3.24 o 
  -7   0   9       13.18       11.83      3.30 o 
  -6   0   9        0.02       -1.36      1.99 o 
  -5   0   9       37.45       35.79      2.53 o 
  -4   0   9       95.83       96.57      4.92 o 
  -3   0   9      116.74      117.26      3.60 o 
  -2   0   9     1089.83     1113.89     12.45 o 
  -1   0   9      847.77      913.44     10.32 o 
   0   0   9       20.56       12.07      1.23 o 
   1   0   9      383.11      441.06      4.44 o 
   2   0   9      401.50      389.49      4.83 o 
   3   0   9       68.53       60.87      2.94 o 
   4   0   9       15.48       14.08      1.29 o 
   5   0   9      176.51      163.48      5.71 o 
   6   0   9       27.18       23.14      4.54 o 
   7   0   9        5.51        9.46      3.46 o 
  -8   1   9        6.49        8.26      3.46 o 
  -7   1   9       86.80       81.84      5.94 o 
  -6   1   9       64.46       58.79      4.09 o 
  -5   1   9       14.15       18.00      2.28 o 
  -4   1   9      176.51      175.15      4.84 o 
  -3   1   9      403.39      422.47      7.12 o 
  -2   1   9     7978.55     8493.07     68.87 o 
  -1   1   9      283.10      335.93      5.49 o 
   0   1   9      591.57      629.57     10.50 o 
   1   1   9        1.44        1.91      0.56 o 
   2   1   9       92.29       87.47      2.19 o 
   3   1   9      984.29      910.90     10.00 o 
   4   1   9      264.81      264.61      5.13 o 
   5   1   9        8.51        5.45      1.91 o 
   6   1   9       51.70       54.86      5.08 o 
   7   1   9        7.17        7.43      3.61 o 
  -8   2   9       14.75       21.61      4.27 o 
  -7   2   9       21.71       17.53      3.20 o 
  -6   2   9        3.28        1.03      1.92 o 
  -5   2   9       18.71       23.52      2.72 o 
  -4   2   9      131.61      124.79      2.47 o 
  -3   2   9      389.07      351.69      5.44 o 
  -2   2   9     2876.68     3046.02     27.85 o 
  -1   2   9      190.12      211.25      4.33 o 
   0   2   9       30.82       35.72      1.50 o 
   1   2   9       11.48        4.94      0.71 o 
   2   2   9       12.50       12.44      1.30 o 
   3   2   9      304.25      316.56      6.08 o 
   4   2   9       57.99       54.93      2.70 o 
   5   2   9       70.78       83.77      5.67 o 
   6   2   9      100.68       97.06      6.45 o 
  -8   3   9       30.97       34.73      5.15 o 
  -7   3   9        3.70       -0.19      1.96 o 
  -6   3   9        0.08       -0.85      1.51 o 
  -5   3   9      167.17      155.99      4.61 o 
  -4   3   9      302.60      301.73      4.83 o 
  -3   3   9       34.52       23.47      1.84 o 
  -2   3   9      269.14      280.30      4.81 o 
  -1   3   9      512.93      533.63      8.63 o 
   0   3   9       10.42       12.34      1.14 o 
   1   3   9      554.17      547.77      7.32 o 
   2   3   9       13.07       10.75      1.29 o 
   3   3   9      183.54      180.74      4.76 o 
   4   3   9       10.98        8.60      1.58 o 
   5   3   9      133.31      139.13      7.34 o 
   6   3   9        0.04        1.98      4.10 o 
  -8   4   9        5.32        7.46      4.01 o 
  -7   4   9        7.03        5.28      1.75 o 
  -6   4   9       76.11       69.92      3.80 o 
  -5   4   9      464.95      452.10      8.09 o 
  -4   4   9       70.66       72.29      2.59 o 
  -3   4   9      610.18      560.02      7.06 o 
  -2   4   9       15.61       12.63      1.20 o 
  -1   4   9       27.57       31.05      2.06 o 
   0   4   9      895.87      959.96      8.72 o 
   1   4   9       81.77       77.40      2.33 o 
   2   4   9       28.87       29.90      2.29 o 
   3   4   9      559.30      569.29     14.06 o 
   4   4   9        0.90        0.04      1.54 o 
   5   4   9        0.21       -1.48      4.49 o 
   6   4   9       12.01       17.45      4.10 o 
  -8   5   9      158.26      189.39      6.35 o 
  -7   5   9       36.13       37.04      2.80 o 
  -6   5   9       42.64       44.09      2.75 o 
  -5   5   9       85.25       82.17      3.26 o 
  -4   5   9       54.59       53.93      2.25 o 
  -3   5   9      255.16      243.91      4.40 o 
  -2   5   9      711.29      697.36      7.46 o 
  -1   5   9       11.70        9.93      1.68 o 
   0   5   9      959.40      983.87      9.18 o 
   1   5   9      261.11      266.95      5.32 o 
   2   5   9        1.72        0.40      1.19 o 
   3   5   9       14.43        8.47      2.83 o 
   4   5   9        0.37        1.08      1.83 o 
   5   5   9       18.32       14.07      5.93 o 
  -8   6   9        5.20        6.73      2.34 o 
  -7   6   9        0.69       -0.21      1.81 o 
  -6   6   9       21.76       17.78      2.18 o 
  -5   6   9        0.01       -0.92      0.92 o 
  -4   6   9        8.59        8.84      1.36 o 
  -3   6   9       92.03       82.38      3.35 o 
  -2   6   9      228.36      230.38      4.18 o 
  -1   6   9      205.05      204.71      4.59 o 
   0   6   9      591.20      590.97      8.49 o 
   1   6   9        8.59        6.89      2.08 o 
   2   6   9       50.49       55.76      3.98 o 
   3   6   9        0.20       -1.24      1.78 o 
   4   6   9      110.67      112.34      5.30 o 
   5   6   9        5.50        9.74      3.58 o 
  -8   7   9        0.16        1.64      2.22 o 
  -7   7   9       80.50       81.74      5.83 o 
  -6   7   9        1.62        1.80      1.51 o 
  -5   7   9       14.17       13.31      2.05 o 
  -4   7   9        1.90        1.56      1.08 o 
  -3   7   9      437.93      414.07      6.12 o 
  -2   7   9       21.41       17.61      1.64 o 
  -1   7   9      399.83      394.52      6.17 o 
   0   7   9       13.69       13.80      2.66 o 
   1   7   9        6.69        7.26      2.26 o 
   2   7   9       62.33       59.60      4.32 o 
   3   7   9      115.49      110.33      5.50 o 
   4   7   9        7.89        7.33      2.54 o 
   5   7   9       23.43       22.51      7.90 o 
  -8   8   9       38.35       36.67      4.48 o 
  -7   8   9       10.05        4.34      2.32 o 
  -6   8   9       29.09       28.32      3.21 o 
  -5   8   9      114.65      112.79      3.47 o 
  -4   8   9        4.67        5.28      2.11 o 
  -3   8   9       14.85       15.50      1.70 o 
  -2   8   9        8.27        7.65      1.40 o 
  -1   8   9        3.57        7.38      1.81 o 
   0   8   9       55.46       58.01      3.42 o 
   1   8   9       93.13       93.84      7.64 o 
   2   8   9       24.98       23.75      3.40 o 
   3   8   9        9.25       13.06      2.93 o 
   4   8   9      318.11      328.19     16.61 o 
  -7   9   9        7.35        5.48      2.64 o 
  -6   9   9      113.67      118.19      5.81 o 
  -5   9   9        9.18        8.01      1.78 o 
  -4   9   9       13.17       10.64      1.74 o 
  -3   9   9      102.65       92.74      3.35 o 
  -2   9   9        1.14        3.31      1.66 o 
  -1   9   9       17.95       21.96      2.62 o 
   0   9   9      190.47      209.11     10.95 o 
   1   9   9       48.72       49.75      5.33 o 
   2   9   9       35.92       34.84      4.01 o 
   3   9   9      107.21       94.46      6.03 o 
  -7  10   9        2.55        2.98      2.82 o 
  -6  10   9       12.94       19.83      2.29 o 
  -5  10   9       18.63       16.89      2.33 o 
  -4  10   9       36.04       31.79      2.54 o 
  -3  10   9        9.24        6.68      1.64 o 
  -2  10   9       31.27       26.56      3.22 o 
  -1  10   9      141.63      137.14      7.04 o 
   0  10   9        4.98        4.89      2.38 o 
   1  10   9       53.56       60.63      6.43 o 
   2  10   9       21.65       15.15      4.19 o 
   3  10   9        3.65        8.52      7.35 o 
  -6  11   9        5.67        5.69      2.11 o 
  -5  11   9       71.06      100.57      6.18 o 
  -4  11   9        0.01       -1.67      1.67 o 
  -3  11   9       91.52      103.47      6.08 o 
  -2  11   9       81.15       75.14      4.54 o 
  -1  11   9        6.12        3.00      3.25 o 
   0  11   9        1.66        1.91      2.42 o 
   1  11   9        2.45        3.07      3.50 o 
   2  11   9        0.66       -3.40      6.41 o 
  -6  12   9        0.00       -1.30      1.91 o 
  -5  12   9       12.65       12.42      2.70 o 
  -4  12   9        0.13        0.47      2.63 o 
  -3  12   9        2.28       -1.16      2.54 o 
  -2  12   9        9.01       12.25      3.20 o 
  -1  12   9       64.25       63.62      6.79 o 
   0  12   9        6.54       10.18      4.03 o 
   1  12   9        0.38        3.54      3.42 o 
  -4  13   9       57.46       52.21      6.54 o 
  -3  13   9       58.20       64.05      7.00 o 
  -2  13   9        4.93       12.01      6.64 o 
  -1  13   9        3.03        4.22      3.89 o 
   0 -14  10       24.28       26.25      7.07 o 
   1 -14  10        0.23       10.74      5.76 o 
   2 -14  10       19.88       30.97      4.62 o 
   3 -14  10        3.94        1.58      2.63 o 
   4 -14  10       16.29       16.56      3.66 o 
  -2 -13  10       20.05       23.42      8.65 o 
  -1 -13  10        0.11        0.29      3.62 o 
   0 -13  10        0.11        4.65      4.30 o 
   1 -13  10        2.52        6.17      5.06 o 
   2 -13  10        0.12        3.79      2.44 o 
   3 -13  10        1.56        0.33      2.38 o 
   4 -13  10        1.27        3.06      2.28 o 
   5 -13  10       28.73       27.32      3.44 o 
  -3 -12  10       54.76       72.45      6.86 o 
  -2 -12  10        0.59        1.79      3.17 o 
  -1 -12  10      209.92      217.03     11.88 o 
   0 -12  10       26.84       28.29      7.15 o 
   1 -12  10        7.64        6.72      3.90 o 
   2 -12  10       13.84       13.91      3.15 o 
   3 -12  10        5.64        1.01      1.97 o 
   4 -12  10        3.37        3.79      1.68 o 
   5 -12  10       95.70      103.82      5.23 o 
   6 -12  10        0.69        2.85      1.75 o 
  -4 -11  10       33.93       28.34      7.36 o 
  -3 -11  10       30.19       26.64      4.00 o 
  -2 -11  10       34.64       35.34      8.59 o 
  -1 -11  10        0.45        1.13      2.92 o 
   0 -11  10       21.93       27.12      3.57 o 
   1 -11  10        1.89        5.69      2.30 o 
   2 -11  10        0.26        1.26      1.69 o 
   3 -11  10       33.51       27.40      2.35 o 
   4 -11  10       25.95       31.21      2.53 o 
   5 -11  10        7.51       10.13      2.13 o 
   6 -11  10       10.97       26.72     14.76 o 
  -4 -10  10       12.13       11.51      2.99 o 
  -3 -10  10        1.54       -1.28      2.56 o 
  -2 -10  10        0.21       -0.06      2.20 o 
  -1 -10  10      161.73      136.93      5.84 o 
   0 -10  10        8.98        9.92      2.55 o 
   1 -10  10      212.39      216.10      6.21 o 
   2 -10  10        8.12        7.18      1.60 o 
   3 -10  10       96.35       97.65      3.73 o 
   4 -10  10        3.16        4.08      1.41 o 
   5 -10  10      136.56      149.28      8.59 o 
   6 -10  10        1.78        5.91      2.64 o 
   7 -10  10       22.71       36.96      5.20 o 
  -5  -9  10       33.60       32.82      6.01 o 
  -4  -9  10       13.62        9.26      2.94 o 
  -3  -9  10       18.51       13.53      3.09 o 
  -2  -9  10       25.34       19.87      3.29 o 
  -1  -9  10        4.97        6.61      1.74 o 
   0  -9  10       11.00        9.49      1.81 o 
   1  -9  10        2.37        0.05      1.20 o 
   2  -9  10       17.19       21.81      1.98 o 
   3  -9  10       20.47       23.66      2.14 o 
   4  -9  10       41.46       41.09      2.92 o 
   5  -9  10        0.18        1.71      1.38 o 
   6  -9  10        0.04        0.91      3.29 o 
   7  -9  10        0.92        5.05      2.84 o 
  -5  -8  10       27.85       35.76      5.83 o 
  -4  -8  10       15.10       14.22      2.65 o 
  -3  -8  10       42.34       39.95      3.35 o 
  -2  -8  10        0.75        1.72      1.22 o 
  -1  -8  10       40.77       38.61      2.15 o 
   0  -8  10       32.95       36.41      2.42 o 
   1  -8  10       51.91       38.07      2.19 o 
   2  -8  10      604.99      588.62      8.00 o 
   3  -8  10        2.87        3.96      1.23 o 
   4  -8  10       55.86       53.88      3.04 o 
   5  -8  10       10.67       16.53      1.86 o 
   6  -8  10       80.30       96.01     10.85 o 
   7  -8  10       43.27       72.69      9.39 o 
  -6  -7  10        1.11        7.72      7.07 o 
  -5  -7  10      114.28      122.69      7.16 o 
  -4  -7  10       27.85       23.86      2.79 o 
  -3  -7  10        4.74        2.10      1.69 o 
  -2  -7  10        4.06        2.36      1.53 o 
  -1  -7  10      278.25      278.23      4.43 o 
   0  -7  10        2.47        7.05      0.92 o 
   1  -7  10      525.23      565.53      7.31 o 
   2  -7  10      900.74      811.99      9.34 o 
   3  -7  10        5.49        4.23      1.14 o 
   4  -7  10        0.75        0.16      1.19 o 
   5  -7  10        0.64        0.98      1.03 o 
   6  -7  10        6.42        2.03      1.81 o 
   7  -7  10      103.66      144.78      7.14 o 
  -6  -6  10       16.98       11.75      3.74 o 
  -5  -6  10       15.09       21.25      3.86 o 
  -4  -6  10        5.84        8.48      2.05 o 
  -3  -6  10       48.29       49.87      3.03 o 
  -2  -6  10      160.37      163.23      3.59 o 
  -1  -6  10       69.60       65.43      2.34 o 
   0  -6  10        1.81        0.79      0.64 o 
   1  -6  10      275.15      267.98      3.79 o 
   2  -6  10      767.71      728.70      8.34 o 
   3  -6  10      437.24      422.73      6.16 o 
   4  -6  10       17.97        8.80      1.76 o 
   5  -6  10       13.19       15.12      2.27 o 
   6  -6  10       11.85       13.40      2.56 o 
   7  -6  10       33.12       33.44      4.67 o 
  -7  -5  10        0.00        0.92      3.40 o 
  -6  -5  10        0.12       -2.07      3.38 o 
  -5  -5  10        0.07       -0.81      2.59 o 
  -4  -5  10       62.80       69.05      4.42 o 
  -3  -5  10       46.94       50.79      2.20 o 
  -2  -5  10       73.88       74.63      2.50 o 
  -1  -5  10      404.13      404.15      4.88 o 
   0  -5  10       79.79       81.79      1.97 o 
   1  -5  10       12.51       14.44      1.10 o 
   2  -5  10      174.25      162.37      3.37 o 
   3  -5  10       47.60       34.85      2.18 o 
   4  -5  10       25.57       15.63      2.17 o 
   5  -5  10       49.22       60.83      3.63 o 
   6  -5  10        1.59        1.65      1.76 o 
   7  -5  10       15.81       25.00      5.71 o 
  -7  -4  10       31.96       28.41      4.78 o 
  -6  -4  10        0.13        1.19      4.67 o 
  -5  -4  10       84.58       94.41      6.99 o 
  -4  -4  10      265.14      265.87      7.99 o 
  -3  -4  10      750.42      770.94      9.61 o 
  -2  -4  10      256.81      252.57      4.42 o 
  -1  -4  10      293.05      315.26      4.13 o 
   0  -4  10        5.53        3.84      0.67 o 
   1  -4  10        3.60        7.51      0.85 o 
   2  -4  10        2.34        3.14      0.72 o 
   3  -4  10       32.27       25.56      1.86 o 
   4  -4  10      405.98      371.84      6.05 o 
   5  -4  10       64.60       56.06      3.45 o 
   6  -4  10       19.17       15.77      4.64 o 
   7  -4  10       13.21       14.00      3.45 o 
  -7  -3  10        0.85        1.45      2.52 o 
  -6  -3  10        2.85        4.76      2.74 o 
  -5  -3  10       14.92        9.41      2.57 o 
  -4  -3  10      277.75      277.44      6.57 o 
  -3  -3  10       15.56        7.87      2.00 o 
  -2  -3  10      857.19      874.98      8.64 o 
  -1  -3  10      298.22      306.23      4.04 o 
   0  -3  10      218.54      209.79      2.78 o 
   1  -3  10      318.10      282.29      3.26 o 
   2  -3  10      726.76      752.21      7.44 o 
   3  -3  10       12.69       12.96      1.40 o 
   4  -3  10      707.27      604.93      7.87 o 
   5  -3  10       11.00       11.98      2.04 o 
   6  -3  10       14.36       15.82      3.37 o 
   7  -3  10        0.82        4.71      2.52 o 
  -8  -2  10        9.36        9.73      4.27 o 
  -7  -2  10      112.38      107.21      6.97 o 
  -6  -2  10       57.81       59.59      5.20 o 
  -5  -2  10       61.94       57.93      3.63 o 
  -4  -2  10        6.82        7.42      2.20 o 
  -3  -2  10      101.00      101.42      3.56 o 
  -2  -2  10       47.73       38.80      1.74 o 
  -1  -2  10       11.80       15.79      1.26 o 
   0  -2  10       28.87       29.48      1.17 o 
   1  -2  10      129.83      158.67      2.55 o 
   2  -2  10      366.11      365.12      4.82 o 
   3  -2  10       71.27       75.01      2.27 o 
   4  -2  10       78.03       82.45      2.69 o 
   5  -2  10        7.71        6.12      2.01 o 
   6  -2  10        4.00        4.18      2.44 o 
   7  -2  10       11.89       13.31      3.38 o 
  -8  -1  10        1.81       -0.61      3.09 o 
  -7  -1  10        3.23        3.22      2.75 o 
  -6  -1  10       61.72       52.89      4.71 o 
  -5  -1  10       75.47       67.93      3.82 o 
  -4  -1  10      321.02      325.23      4.74 o 
  -3  -1  10       18.76       15.28      1.66 o 
  -2  -1  10       48.27       50.76      2.23 o 
  -1  -1  10      573.69      659.92      7.67 o 
   0  -1  10       18.89       26.29      1.18 o 
   1  -1  10       83.19       68.57      1.67 o 
   2  -1  10        1.00        0.57      0.65 o 
   3  -1  10      166.02      157.80      3.23 o 
   4  -1  10       72.95       59.89      2.30 o 
   5  -1  10        1.77        0.78      1.77 o 
   6  -1  10       36.96       32.15      4.14 o 
   7  -1  10        0.22        5.38      3.17 o 
  -8   0  10       97.81      104.97      7.30 o 
  -7   0  10       23.63       28.67      4.25 o 
  -6   0  10       35.65       36.34      3.48 o 
  -5   0  10       23.80       24.60      2.88 o 
  -4   0  10      147.42      156.99      2.84 o 
  -3   0  10       78.81       96.02      3.65 o 
  -2   0  10     2272.30     2464.62     23.36 o 
  -1   0  10      620.10      682.49      8.72 o 
   0   0  10     1084.36     1079.31     10.64 o 
   1   0  10       91.92      102.03      2.01 o 
   2   0  10        1.52        0.73      0.64 o 
   3   0  10       10.37       10.63      1.64 o 
   4   0  10      495.21      443.08      6.38 o 
   5   0  10        6.29        6.94      2.03 o 
   6   0  10       48.07       41.67      5.61 o 
   7   0  10        2.81        5.20      3.50 o 
  -8   1  10       53.73       64.01      6.12 o 
  -7   1  10        5.13        7.70      3.12 o 
  -6   1  10       14.36        8.64      2.33 o 
  -5   1  10        0.18        1.37      1.38 o 
  -4   1  10      231.22      242.04      5.06 o 
  -3   1  10       38.46       33.34      4.68 o 
  -2   1  10     1851.53     1843.14     18.70 o 
  -1   1  10      570.73      589.86     10.24 o 
   0   1  10      706.80      674.84      7.83 o 
   1   1  10       74.90       74.36      1.76 o 
   2   1  10      216.08      197.94      3.45 o 
   3   1  10      285.50      272.74      4.98 o 
   4   1  10      126.17      131.11      3.81 o 
   5   1  10       56.58       49.77      4.25 o 
   6   1  10        0.04        2.61      3.35 o 
   7   1  10       44.32       43.62      6.37 o 
  -8   2  10        1.43        4.01      3.09 o 
  -7   2  10       49.92       67.01      4.86 o 
  -6   2  10       82.97       83.75      6.06 o 
  -5   2  10      170.84      174.85      5.43 o 
  -4   2  10       11.52       10.23      1.36 o 
  -3   2  10      140.93      119.22      3.26 o 
  -2   2  10       37.57       41.34      2.35 o 
  -1   2  10        0.41        1.53      0.98 o 
   0   2  10      631.86      618.39      8.11 o 
   1   2  10        9.20       10.51      0.74 o 
   2   2  10       19.95       20.65      2.74 o 
   3   2  10       18.80       25.57      2.14 o 
   4   2  10       18.93       17.76      1.90 o 
   5   2  10        0.64        3.69      2.89 o 
   6   2  10       62.63       65.45      5.60 o 
  -8   3  10       21.32       18.69      4.28 o 
  -7   3  10        5.89        4.74      2.43 o 
  -6   3  10        1.25        0.13      1.84 o 
  -5   3  10       20.37       22.95      2.37 o 
  -4   3  10      370.67      356.42      5.49 o 
  -3   3  10       11.11       10.91      1.52 o 
  -2   3  10      130.55      113.28      3.20 o 
  -1   3  10      565.21      557.88      6.57 o 
   0   3  10      179.60      205.78      3.71 o 
   1   3  10       81.47       79.51      2.65 o 
   2   3  10      196.52      185.94      4.94 o 
   3   3  10      134.51      133.56      4.29 o 
   4   3  10        4.13        9.32      2.23 o 
   5   3  10        9.92       10.04      3.28 o 
   6   3  10        0.24        4.21      2.99 o 
  -8   4  10      117.98      109.78      5.76 o 
  -7   4  10       71.27       69.63      4.76 o 
  -6   4  10       60.76       55.59      3.55 o 
  -5   4  10      238.47      229.37      6.23 o 
  -4   4  10      313.43      298.27      5.18 o 
  -3   4  10      360.93      331.06      5.34 o 
  -2   4  10      585.97      559.50      7.04 o 
  -1   4  10      391.02      389.36      5.15 o 
   0   4  10      880.03      884.63     10.60 o 
   1   4  10      118.24      130.17      3.47 o 
   2   4  10      529.29      505.27      8.50 o 
   3   4  10        0.90        1.01      1.35 o 
   4   4  10        0.19       -0.33      1.61 o 
   5   4  10        0.59        4.29      4.30 o 
   6   4  10       36.18       34.25      5.05 o 
  -8   5  10        3.19        4.18      2.55 o 
  -7   5  10       30.48       27.02      2.96 o 
  -6   5  10       23.15       23.52      2.34 o 
  -5   5  10       56.35       50.76      2.10 o 
  -4   5  10        0.37        1.33      0.99 o 
  -3   5  10        1.11        1.65      1.03 o 
  -2   5  10       47.74       37.59      1.91 o 
  -1   5  10      377.87      385.25      5.34 o 
   0   5  10      204.56      202.74      3.81 o 
   1   5  10      635.27      611.35      9.67 o 
   2   5  10        4.61        3.87      1.52 o 
   3   5  10      373.22      378.96      9.09 o 
   4   5  10       20.41       20.79      2.82 o 
   5   5  10       19.60       15.30      3.86 o 
  -8   6  10       23.61       21.19      3.20 o 
  -7   6  10        0.76        1.30      1.77 o 
  -6   6  10        2.03        1.56      1.48 o 
  -5   6  10        0.03        0.21      0.97 o 
  -4   6  10      358.16      337.54      5.49 o 
  -3   6  10        0.12       -0.13      0.95 o 
  -2   6  10      660.55      643.87      7.52 o 
  -1   6  10       89.28       79.16      2.63 o 
   0   6  10       20.46       16.95      1.63 o 
   1   6  10       24.13       23.71      2.42 o 
   2   6  10      146.87      146.54      4.98 o 
   3   6  10        3.28        5.78      2.15 o 
   4   6  10       61.47       65.84      4.40 o 
   5   6  10        0.11       -1.27      3.16 o 
  -8   7  10       47.62       39.49      4.34 o 
  -7   7  10       43.98       51.34      4.22 o 
  -6   7  10        0.05        0.91      1.63 o 
  -5   7  10       48.18       51.37      3.14 o 
  -4   7  10       15.50       17.80      1.78 o 
  -3   7  10      104.13      108.20      3.26 o 
  -2   7  10      172.69      166.59      4.00 o 
  -1   7  10       60.44       63.04      3.07 o 
   0   7  10       37.44       40.61      3.47 o 
   1   7  10       27.66       25.94      2.65 o 
   2   7  10      164.85      165.05      7.04 o 
   3   7  10      257.26      272.43      8.56 o 
   4   7  10        8.37        7.99      2.56 o 
  -8   8  10        3.74        1.66      2.44 o 
  -7   8  10       17.87       17.75      3.11 o 
  -6   8  10       29.87       37.12      3.75 o 
  -5   8  10      166.38      162.94      5.16 o 
  -4   8  10       24.03       20.88      1.96 o 
  -3   8  10        4.01        2.83      1.25 o 
  -2   8  10      182.52      185.68      4.23 o 
  -1   8  10      184.62      187.16      5.63 o 
   0   8  10       10.19       13.37      2.15 o 
   1   8  10       65.77       69.33      5.75 o 
   2   8  10      133.58      127.18      6.20 o 
   3   8  10      294.25      282.52      9.10 o 
   4   8  10       20.17       20.87      3.36 o 
  -7   9  10        0.59       -0.66      2.41 o 
  -6   9  10        1.03        0.70      1.57 o 
  -5   9  10       34.15       30.16      2.39 o 
  -4   9  10        3.49        3.17      1.47 o 
  -3   9  10        6.86        3.86      1.50 o 
  -2   9  10        0.20        1.18      1.70 o 
  -1   9  10       34.93       33.14      3.60 o 
   0   9  10       12.49       18.99      5.11 o 
   1   9  10      100.79       92.73     10.79 o 
   2   9  10       35.20       29.92      4.93 o 
   3   9  10      182.56      204.89      8.26 o 
  -7  10  10        1.67       -1.88      2.57 o 
  -6  10  10       28.58       20.73      2.39 o 
  -5  10  10        6.75        3.22      1.94 o 
  -4  10  10       42.52       45.33      2.84 o 
  -3  10  10        3.30       -1.72      2.50 o 
  -2  10  10        5.60        3.72      1.97 o 
  -1  10  10      410.35      414.74     10.78 o 
   0  10  10       22.21       18.47      4.37 o 
   1  10  10        0.18        1.93      4.14 o 
   2  10  10        0.24        5.62      3.35 o 
  -6  11  10       43.97       49.60      3.70 o 
  -5  11  10        5.11        5.41      2.15 o 
  -4  11  10        1.61        0.74      1.93 o 
  -3  11  10        0.08        0.53      2.01 o 
  -2  11  10       37.41       38.09      3.79 o 
  -1  11  10       89.19      104.69      9.89 o 
   0  11  10       27.69       31.18      5.21 o 
   1  11  10       36.25       37.59      6.33 o 
  -5  12  10        8.48        5.84      2.42 o 
  -4  12  10       63.23       71.77      5.65 o 
  -3  12  10       38.78       46.86      4.97 o 
  -2  12  10       29.79       34.34      5.21 o 
  -1  12  10        0.09        4.30      4.19 o 
   0  12  10       41.38       43.50      9.13 o 
  -4  13  10        0.03        5.99      5.39 o 
  -3  13  10       16.68        7.64      5.84 o 
  -2  13  10       33.25       33.08      6.03 o 
   0 -14  11        2.67        4.16      4.87 o 
   1 -14  11        5.24       10.75      5.75 o 
   2 -14  11        0.76        2.07      2.69 o 
   3 -14  11        0.01        3.63      3.01 o 
   4 -14  11        0.17        2.80      2.82 o 
  -2 -13  11        0.96        5.20      4.72 o 
  -1 -13  11        0.34        1.03      3.39 o 
   0 -13  11       60.81       56.20      9.33 o 
   1 -13  11       13.46       13.23     10.05 o 
   2 -13  11        6.45        9.54      2.97 o 
   3 -13  11       69.84       91.24      6.14 o 
   4 -13  11       46.50       43.61      4.68 o 
   5 -13  11        0.37        4.16      3.75 o 
  -3 -12  11       17.77       20.24      6.41 o 
  -2 -12  11       32.41       34.09      5.41 o 
  -1 -12  11      117.17      121.40      8.29 o 
   0 -12  11       11.51       11.27      3.66 o 
   1 -12  11      136.95      153.44      8.52 o 
   2 -12  11        9.08        7.87      3.62 o 
   3 -12  11       27.76       31.13      3.50 o 
   4 -12  11       37.08       47.26      3.25 o 
   5 -12  11        1.82        2.66      1.94 o 
   6 -12  11        0.10        4.19      3.04 o 
  -3 -11  11       52.93       51.94      4.96 o 
  -2 -11  11        6.40       13.16      3.75 o 
  -1 -11  11        8.36        5.87      3.05 o 
   0 -11  11       25.63       22.94      3.44 o 
   1 -11  11       63.89       68.79      4.91 o 
   2 -11  11       13.82       14.14      2.51 o 
   3 -11  11        4.57        4.35      1.49 o 
   4 -11  11       32.90       37.78      3.70 o 
   5 -11  11       21.60       26.71      4.45 o 
   6 -11  11       27.06       27.45      6.48 o 
  -4 -10  11        4.60        3.05      4.20 o 
  -3 -10  11       39.68       42.38      5.98 o 
  -2 -10  11      128.39      143.38      6.49 o 
  -1 -10  11       85.35       80.29      4.87 o 
   0 -10  11       62.53       60.15      4.42 o 
   1 -10  11       39.63       40.64      3.44 o 
   2 -10  11       11.13        8.43      1.88 o 
   3 -10  11        3.59        3.54      1.46 o 
   4 -10  11        4.13        1.12      3.42 o 
   5 -10  11        6.83        3.18      2.21 o 
   6 -10  11        2.05        5.89      2.99 o 
  -5  -9  11        0.30        4.85      4.49 o 
  -4  -9  11       49.74       59.72      5.52 o 
  -3  -9  11        1.95        1.98      2.34 o 
  -2  -9  11       59.49       61.23      4.57 o 
  -1  -9  11       21.44       24.29      3.02 o 
   0  -9  11       16.71       11.73      2.68 o 
   1  -9  11        0.35        0.25      1.31 o 
   2  -9  11        2.68        0.21      1.14 o 
   3  -9  11        4.62        3.55      1.37 o 
   4  -9  11        1.95       -0.66      1.51 o 
   5  -9  11       76.15       66.12      3.42 o 
   6  -9  11        0.12        2.69      2.50 o 
   7  -9  11       14.18       14.34      8.45 o 
  -5  -8  11        2.40        5.88      4.34 o 
  -4  -8  11      239.15      237.43      7.04 o 
  -3  -8  11        6.99        9.39      2.28 o 
  -2  -8  11       34.00       39.90      2.67 o 
  -1  -8  11       56.77       46.16      2.34 o 
   0  -8  11      181.73      172.22      3.96 o 
   1  -8  11      110.29       91.62      3.31 o 
   2  -8  11      412.14      381.96      6.38 o 
   3  -8  11       11.14       10.74      1.65 o 
   4  -8  11       51.05       42.67      2.84 o 
   5  -8  11        4.63        7.70      1.66 o 
   6  -8  11        0.04        2.41      2.17 o 
   7  -8  11       12.79       20.43      4.43 o 
  -6  -7  11        0.66        1.22      3.40 o 
  -5  -7  11       26.99       35.15      5.06 o 
  -4  -7  11       11.46       10.70      2.31 o 
  -3  -7  11       43.87       41.82      3.37 o 
  -2  -7  11        4.37        5.85      1.64 o 
  -1  -7  11       47.78       44.29      2.15 o 
   0  -7  11       71.88       57.53      2.52 o 
   1  -7  11      113.89      107.37      3.14 o 
   2  -7  11      354.09      330.53      5.60 o 
   3  -7  11        2.40        1.47      1.16 o 
   4  -7  11      154.03      141.01      4.31 o 
   5  -7  11        5.56        5.83      1.62 o 
   6  -7  11        2.76        9.01      5.46 o 
   7  -7  11       26.54       18.85      4.71 o 
  -6  -6  11        0.31       -0.43      3.00 o 
  -5  -6  11        6.67        5.15      2.90 o 
  -4  -6  11        0.81        4.61      2.08 o 
  -3  -6  11      213.90      199.60      5.61 o 
  -2  -6  11      359.87      342.28      5.38 o 
  -1  -6  11       79.64       75.72      2.52 o 
   0  -6  11       99.55       89.08      2.37 o 
   1  -6  11      218.09      211.77      3.61 o 
   2  -6  11       26.01       27.26      1.81 o 
   3  -6  11      266.58      227.14      5.09 o 
   4  -6  11      102.95       90.35      3.40 o 
   5  -6  11       17.35       15.43      2.44 o 
   6  -6  11        9.70       10.94      2.48 o 
   7  -6  11       12.20        3.88      3.01 o 
  -7  -5  11       17.16       17.43      6.73 o 
  -6  -5  11        0.32        2.23      5.16 o 
  -5  -5  11        2.39        3.86      3.23 o 
  -4  -5  11      286.84      279.48      8.03 o 
  -3  -5  11       89.52       85.50      3.13 o 
  -2  -5  11      600.64      589.94      9.70 o 
  -1  -5  11      131.38      146.50      2.92 o 
   0  -5  11       21.86       16.49      1.08 o 
   1  -5  11       21.61       26.49      1.33 o 
   2  -5  11       15.90       14.95      1.34 o 
   3  -5  11        0.53        0.97      1.25 o 
   4  -5  11       73.08       56.38      2.69 o 
   5  -5  11        0.21       -1.13      1.40 o 
   6  -5  11        2.38        5.33      2.02 o 
   7  -5  11        6.97        6.33      3.18 o 
  -7  -4  11       10.63        2.08      3.69 o 
  -6  -4  11        1.34       -3.06      3.06 o 
  -5  -4  11       22.70       21.09      3.65 o 
  -4  -4  11       96.70      102.07      5.15 o 
  -3  -4  11      174.63      178.97      5.21 o 
  -2  -4  11       50.27       44.08      1.89 o 
  -1  -4  11      866.46      928.78      8.39 o 
   0  -4  11      185.76      173.07      2.77 o 
   1  -4  11       30.81       24.09      1.14 o 
   2  -4  11       77.58       65.02      2.55 o 
   3  -4  11       33.35       24.53      1.87 o 
   4  -4  11      333.92      305.25      5.63 o 
   5  -4  11       69.57       61.22      3.60 o 
   6  -4  11       27.06       35.09      4.08 o 
   7  -4  11        9.43       11.53      3.48 o 
  -7  -3  11       24.47       15.11      4.55 o 
  -6  -3  11       77.03       81.47      6.42 o 
  -5  -3  11        9.42        4.31      2.41 o 
  -4  -3  11      237.86      239.96      6.19 o 
  -3  -3  11        3.13        5.32      1.69 o 
  -2  -3  11      472.15      477.49      6.02 o 
  -1  -3  11      149.20      142.70      2.79 o 
   0  -3  11      846.69      845.93      6.73 o 
   1  -3  11       17.44       23.28      1.08 o 
   2  -3  11      256.37      243.93      3.99 o 
   3  -3  11       23.35       17.10      1.61 o 
   4  -3  11      151.44      136.54      3.61 o 
   5  -3  11        0.30        3.04      1.79 o 
   6  -3  11       48.81       51.30     11.59 o 
   7  -3  11       21.90       16.64      3.68 o 
  -7  -2  11        8.65       10.55      3.51 o 
  -6  -2  11       30.01       30.97      4.86 o 
  -5  -2  11       23.87       29.82      3.25 o 
  -4  -2  11       61.65       51.44      3.22 o 
  -3  -2  11      211.18      208.35      6.17 o 
  -2  -2  11       37.54       48.46      2.23 o 
  -1  -2  11       41.95       57.06      1.95 o 
   0  -2  11      176.59      157.08      2.43 o 
   1  -2  11      228.15      236.66      3.31 o 
   2  -2  11       10.93        6.96      1.31 o 
   3  -2  11       15.03        7.50      1.09 o 
   4  -2  11      150.50      147.08      3.68 o 
   5  -2  11      140.87      130.43      6.04 o 
   6  -2  11      143.23      151.04      7.59 o 
   7  -2  11       30.36       38.31      4.84 o 
  -8  -1  11       10.20        6.68      3.73 o 
  -7  -1  11       64.52       67.24      5.82 o 
  -6  -1  11        3.87        7.65      2.77 o 
  -5  -1  11        0.07        0.90      1.47 o 
  -4  -1  11      316.31      328.43      6.16 o 
  -3  -1  11      346.83      336.82      5.85 o 
  -2  -1  11       20.97       21.40      1.66 o 
  -1  -1  11     1175.65     1203.47     11.74 o 
   0  -1  11      157.91      167.04      3.06 o 
   1  -1  11      510.63      562.55      5.63 o 
   2  -1  11      162.24      158.79      3.18 o 
   3  -1  11      131.99      125.08      3.00 o 
   4  -1  11       30.26       32.11      2.89 o 
   5  -1  11       41.26       37.90      9.40 o 
   6  -1  11       79.77       90.50      6.24 o 
   7  -1  11        9.76        9.66      3.72 o 
  -8   0  11       20.51       16.23      5.90 o 
  -7   0  11       66.01       61.84      5.67 o 
  -6   0  11       12.66       16.84      2.94 o 
  -5   0  11       45.25       49.70      2.99 o 
  -4   0  11      188.23      199.86      4.21 o 
  -3   0  11       22.07       19.08      2.02 o 
  -2   0  11      308.97      329.99      6.13 o 
  -1   0  11      296.85      313.05      8.47 o 
   0   0  11       52.36       60.97      1.90 o 
   1   0  11      174.20      156.57      2.64 o 
   2   0  11        2.26        1.55      0.76 o 
   3   0  11      191.72      194.09      5.19 o 
   4   0  11        0.16        1.12      1.02 o 
   5   0  11        0.23       -1.13      1.88 o 
   6   0  11       22.79       20.22      4.92 o 
   7   0  11       81.74       93.35      8.08 o 
  -8   1  11       40.77       41.55      5.30 o 
  -7   1  11        0.14        2.00      3.37 o 
  -6   1  11      167.99      168.41      6.17 o 
  -5   1  11       10.15       12.24      2.17 o 
  -4   1  11     1711.65     1720.26     16.34 o 
  -3   1  11      410.69      411.20      7.44 o 
  -2   1  11       18.57        9.86      1.51 o 
  -1   1  11        3.98        1.62      1.49 o 
   0   1  11       39.73       36.50      2.91 o 
   1   1  11       22.78       24.77      1.67 o 
   2   1  11       22.79       28.99      1.57 o 
   3   1  11      317.36      287.34      5.31 o 
   4   1  11       42.68       37.46      2.47 o 
   5   1  11      125.98      114.51      5.35 o 
   6   1  11       19.17       14.14      4.32 o 
  -8   2  11        4.81        2.60      3.72 o 
  -7   2  11      273.02      294.05      9.92 o 
  -6   2  11       27.10       25.52      3.09 o 
  -5   2  11        3.25        4.28      1.66 o 
  -4   2  11       50.38       53.11      2.54 o 
  -3   2  11      489.38      485.83      7.07 o 
  -2   2  11     1119.59     1187.28     16.97 o 
  -1   2  11      205.08      216.86      4.26 o 
   0   2  11       24.92       26.59      1.65 o 
   1   2  11      157.54      145.99      3.32 o 
   2   2  11      177.68      182.12      4.09 o 
   3   2  11     2039.11     1979.24     20.91 o 
   4   2  11       16.83       13.17      1.82 o 
   5   2  11        4.50        5.55      2.69 o 
   6   2  11       15.35       23.02      4.05 o 
  -8   3  11        4.89        4.48      3.65 o 
  -7   3  11      339.94      341.58     10.87 o 
  -6   3  11       19.35       14.81      2.71 o 
  -5   3  11      285.98      290.08      7.20 o 
  -4   3  11       19.78       18.82      1.84 o 
  -3   3  11      603.52      597.88      8.19 o 
  -2   3  11      583.38      645.64      8.37 o 
  -1   3  11      148.02      128.28      6.06 o 
   0   3  11      102.11      100.55      2.70 o 
   1   3  11      589.01      568.63      7.69 o 
   2   3  11       10.36        8.61      1.35 o 
   3   3  11       37.20       43.44      2.84 o 
   4   3  11        8.07        7.11      1.92 o 
   5   3  11        0.09        0.45      3.07 o 
   6   3  11       13.19       16.93      4.01 o 
  -8   4  11       32.39       35.75      3.89 o 
  -7   4  11      214.87      235.57      8.83 o 
  -6   4  11       40.78       42.22      5.41 o 
  -5   4  11       77.67       81.63      3.79 o 
  -4   4  11       95.54       87.74      2.96 o 
  -3   4  11      220.26      190.89      4.54 o 
  -2   4  11      292.49      292.43      5.00 o 
  -1   4  11        4.21        3.64      0.99 o 
   0   4  11      110.34      106.82      2.77 o 
   1   4  11       98.77      110.91     10.69 o 
   2   4  11      496.56      479.96      8.50 o 
   3   4  11        7.79       11.30      1.93 o 
   4   4  11      200.28      183.56      6.13 o 
   5   4  11       36.73       37.32      4.97 o 
  -8   5  11       12.19       10.69      2.98 o 
  -7   5  11       47.91       46.04      3.82 o 
  -6   5  11        8.50        6.72      1.66 o 
  -5   5  11        9.99        9.91      1.55 o 
  -4   5  11        2.39        1.39      1.03 o 
  -3   5  11      464.40      417.46      5.96 o 
  -2   5  11      397.32      393.76      6.15 o 
  -1   5  11      591.40      584.88      6.99 o 
   0   5  11        0.53        1.08      1.00 o 
   1   5  11      497.47      474.13      8.51 o 
   2   5  11        0.31        2.47      1.41 o 
   3   5  11      380.17      384.65      9.39 o 
   4   5  11       66.85       65.34      4.24 o 
   5   5  11       50.78       49.89      5.91 o 
  -8   6  11        0.67       -0.47      2.42 o 
  -7   6  11        6.49        2.90      2.68 o 
  -6   6  11        0.39       -0.68      1.46 o 
  -5   6  11       15.65       14.31      1.56 o 
  -4   6  11        6.62        4.91      1.29 o 
  -3   6  11       30.93       29.91      1.99 o 
  -2   6  11        2.83        1.17      1.48 o 
  -1   6  11      167.32      174.09      4.33 o 
   0   6  11       28.73       24.19      2.40 o 
   1   6  11       43.87       41.18      2.95 o 
   2   6  11        2.99        5.05      1.64 o 
   3   6  11        1.26        0.86      1.97 o 
   4   6  11      114.55      110.36      5.44 o 
   5   6  11       20.00       17.74      4.31 o 
  -8   7  11        1.73        4.70      2.79 o 
  -7   7  11       21.34       24.44      3.37 o 
  -6   7  11        0.34        1.05      1.58 o 
  -5   7  11      251.62      256.95      5.11 o 
  -4   7  11       33.96       33.91      2.25 o 
  -3   7  11       11.80       10.97      1.56 o 
  -2   7  11       97.38       99.91      3.42 o 
  -1   7  11       15.46       19.28      2.56 o 
   0   7  11       22.66       23.80      2.46 o 
   1   7  11       26.22       21.34      2.52 o 
   2   7  11      319.69      320.83     10.06 o 
   3   7  11        0.01        2.37      2.27 o 
   4   7  11      132.51      121.43      5.94 o 
  -7   8  11        3.71        3.34      2.48 o 
  -6   8  11        0.71        1.87      1.88 o 
  -5   8  11       10.87        9.61      1.71 o 
  -4   8  11       57.89       59.62      2.91 o 
  -3   8  11      325.28      328.29      7.90 o 
  -2   8  11      189.60      194.77      5.26 o 
  -1   8  11       49.63       51.43      3.49 o 
   0   8  11       30.58       30.43      3.37 o 
   1   8  11        4.79        2.18      2.59 o 
   2   8  11       25.92       24.59      3.60 o 
   3   8  11      176.74      178.92      7.48 o 
   4   8  11       10.17       13.82      6.33 o 
  -7   9  11        1.05        1.57      2.65 o 
  -6   9  11        3.72        2.74      1.56 o 
  -5   9  11       88.54       94.84      3.63 o 
  -4   9  11        1.14        0.70      1.40 o 
  -3   9  11      110.57      101.67      4.03 o 
  -2   9  11      288.03      296.95      7.70 o 
  -1   9  11      127.45      136.17      6.10 o 
   0   9  11        0.10        0.52      2.45 o 
   1   9  11      110.45      117.40      7.77 o 
   2   9  11       10.38        5.41      3.34 o 
   3   9  11      155.11      171.38     12.77 o 
  -7  10  11        0.00       -1.98      2.70 o 
  -6  10  11        9.36        9.41      2.30 o 
  -5  10  11        0.71        2.03      1.81 o 
  -4  10  11        0.76       -0.58      1.52 o 
  -3  10  11        1.39        2.60      2.23 o 
  -2  10  11        3.34        2.92      2.36 o 
  -1  10  11      134.77      133.94      9.18 o 
   0  10  11        3.12        6.56      3.23 o 
   1  10  11       42.79       46.00      5.82 o 
   2  10  11       46.64       53.55     13.25 o 
  -6  11  11        2.87        4.33      2.11 o 
  -5  11  11        1.03        3.17      2.06 o 
  -4  11  11       57.28       58.01      5.16 o 
  -3  11  11        0.03        4.00      2.24 o 
  -2  11  11        2.51        2.66      2.24 o 
  -1  11  11       15.18        9.78      4.79 o 
   0  11  11       68.58       72.67     14.29 o 
   1  11  11       12.95       10.80      4.07 o 
  -5  12  11        1.16        2.49      2.74 o 
  -4  12  11       16.93       14.66      3.84 o 
  -3  12  11       13.38        7.23      2.81 o 
  -2  12  11       38.95       50.75      6.63 o 
  -1  12  11        0.56        4.92      4.85 o 
   0  12  11      131.50      133.03     13.21 o 
   0 -14  12        4.48        4.52      4.52 o 
   1 -14  12       26.18       36.72      8.37 o 
   2 -14  12        0.83       -0.16      2.73 o 
   3 -14  12       30.64       48.90      5.28 o 
  -1 -13  12        6.66        1.26      7.74 o 
   0 -13  12       57.85       71.72     10.20 o 
   1 -13  12       34.03       48.57      6.33 o 
   2 -13  12       71.59       77.17     14.18 o 
   3 -13  12       17.45       23.10      3.85 o 
   4 -13  12        0.95        6.29      3.51 o 
   5 -13  12        2.77        1.72      2.35 o 
  -2 -12  12        0.12        2.25      3.28 o 
  -1 -12  12        1.92       -0.47      2.90 o 
   0 -12  12       37.03       36.88      5.21 o 
   1 -12  12        0.71        3.14      2.90 o 
   2 -12  12       44.78       54.97     10.82 o 
   3 -12  12       17.08       19.31      7.47 o 
   4 -12  12       14.49       10.29      2.56 o 
   5 -12  12        0.54        0.87      1.84 o 
  -3 -11  12       42.58       34.09      5.77 o 
  -2 -11  12       18.24       15.46      4.78 o 
  -1 -11  12       16.91        9.60      5.52 o 
   0 -11  12       21.64       28.19      8.20 o 
   1 -11  12       30.32       23.07      3.48 o 
   2 -11  12        4.99        0.51      1.70 o 
   3 -11  12       27.19       38.17      2.68 o 
   4 -11  12       21.84       34.18      3.96 o 
   5 -11  12       12.73       16.37      2.45 o 
   6 -11  12        0.28       -1.39      5.22 o 
  -4 -10  12        5.41        5.89      2.91 o 
  -3 -10  12       68.42       82.32      8.04 o 
  -2 -10  12        0.30        1.53      2.76 o 
  -1 -10  12       97.68       96.98      5.35 o 
   0 -10  12        2.40        1.35      1.95 o 
   1 -10  12      167.67      151.61      5.39 o 
   2 -10  12        4.98        8.52      1.78 o 
   3 -10  12        8.02        7.97      1.76 o 
   4 -10  12        0.71        1.17      1.75 o 
   5 -10  12       10.77        9.43      3.55 o 
   6 -10  12        4.68        1.63      4.78 o 
  -5  -9  12       22.52       16.99      5.36 o 
  -4  -9  12       10.47       10.01      4.00 o 
  -3  -9  12      215.39      222.16      6.88 o 
  -2  -9  12        8.02        7.49      1.84 o 
  -1  -9  12       56.89       54.30      4.10 o 
   0  -9  12       79.84       54.31      4.98 o 
   1  -9  12       58.80       62.49      3.60 o 
   2  -9  12       29.33       29.31      2.33 o 
   3  -9  12       33.40       36.56      2.70 o 
   4  -9  12       28.42       19.47      3.27 o 
   5  -9  12        7.11       12.74      5.13 o 
   6  -9  12        0.03       -1.02      2.31 o 
   7  -9  12        5.64        9.05      3.72 o 
  -5  -8  12        0.09        1.24      2.81 o 
  -4  -8  12       97.97      103.11      4.96 o 
  -3  -8  12        2.20        2.73      1.96 o 
  -2  -8  12       25.95       26.76      2.42 o 
  -1  -8  12       20.55       19.02      1.75 o 
   0  -8  12      403.74      390.37      6.18 o 
   1  -8  12      100.13       90.59      5.72 o 
   2  -8  12       55.38       53.76      2.71 o 
   3  -8  12        1.80        2.64      1.32 o 
   4  -8  12        0.80        1.48      1.54 o 
   5  -8  12        2.70        4.13      1.49 o 
   6  -8  12        1.81        3.30      3.20 o 
   7  -8  12        3.54        5.02      6.44 o 
  -6  -7  12        5.56        2.64      3.45 o 
  -5  -7  12        2.13        0.10      2.73 o 
  -4  -7  12       43.48       35.26      3.34 o 
  -3  -7  12       94.51       93.13      4.11 o 
  -2  -7  12      166.37      163.89      5.02 o 
  -1  -7  12        9.54       12.32      1.43 o 
   0  -7  12      286.16      252.83      4.27 o 
   1  -7  12       22.86       24.59      1.86 o 
   2  -7  12       12.03       11.69      1.51 o 
   3  -7  12        1.55        2.06      1.26 o 
   4  -7  12      103.55       90.54      4.61 o 
   5  -7  12        5.33        3.86      1.28 o 
   6  -7  12        7.78        5.05      2.47 o 
   7  -7  12       45.61       55.38      7.18 o 
  -6  -6  12       19.17       18.95      4.21 o 
  -5  -6  12        8.27        6.91      3.06 o 
  -4  -6  12       37.81       39.01      3.17 o 
  -3  -6  12     1813.21     1818.59     20.62 o 
  -2  -6  12       37.24       43.84      4.71 o 
  -1  -6  12      398.52      401.92      5.89 o 
   0  -6  12      102.58      109.67      2.52 o 
   1  -6  12       79.83       73.74      2.59 o 
   2  -6  12      570.48      511.46      6.92 o 
   3  -6  12      166.38      157.62      4.32 o 
   4  -6  12        5.98        6.89      1.58 o 
   5  -6  12        0.38        2.17      1.18 o 
   6  -6  12       15.14       17.27      3.18 o 
   7  -6  12       91.38      141.83     10.06 o 
  -7  -5  12       42.04       34.77      5.29 o 
  -6  -5  12        7.26        7.32      5.09 o 
  -5  -5  12        4.55        2.82      2.99 o 
  -4  -5  12       25.22       25.09      3.30 o 
  -3  -5  12      185.29      172.93      6.03 o 
  -2  -5  12       27.29       25.26      1.79 o 
  -1  -5  12      113.64      108.62      2.64 o 
   0  -5  12       42.18       40.91      1.55 o 
   1  -5  12        0.53       -0.66      0.66 o 
   2  -5  12       56.02       58.46      2.68 o 
   3  -5  12        8.52        2.56      1.19 o 
   4  -5  12      157.67      135.31      3.97 o 
   5  -5  12       38.05       37.59      3.21 o 
   6  -5  12        9.67        5.20      2.52 o 
   7  -5  12        1.44        3.13      3.43 o 
  -7  -4  12       16.48       20.25      4.40 o 
  -6  -4  12       76.97       79.18      7.60 o 
  -5  -4  12        1.69        3.42      2.39 o 
  -4  -4  12      177.46      167.21      9.03 o 
  -3  -4  12      525.41      548.18      8.99 o 
  -2  -4  12      519.63      529.26      9.44 o 
  -1  -4  12       87.68       78.53      2.62 o 
   0  -4  12        0.49        0.35      0.64 o 
   1  -4  12       30.38       28.12      1.23 o 
   2  -4  12      520.55      473.35      7.28 o 
   3  -4  12       52.13       60.27      2.76 o 
   4  -4  12      168.94      157.78      4.16 o 
   5  -4  12       62.10       64.21      3.75 o 
   6  -4  12        1.38        2.99      2.31 o 
   7  -4  12       12.87       11.70      3.60 o 
  -7  -3  12        9.66        8.27      3.54 o 
  -6  -3  12      266.77      261.66      9.51 o 
  -5  -3  12       48.33       49.37      7.13 o 
  -4  -3  12      407.88      400.90      8.35 o 
  -3  -3  12       30.83       33.45      5.15 o 
  -2  -3  12        3.71        2.72      0.99 o 
  -1  -3  12      655.72      709.82      7.14 o 
   0  -3  12      111.75      104.25      2.13 o 
   1  -3  12        1.22        1.61      0.61 o 
   2  -3  12      234.97      233.96      4.69 o 
   3  -3  12      358.40      346.89      6.00 o 
   4  -3  12       66.81       43.48      2.38 o 
   5  -3  12      122.94      125.24      7.17 o 
   6  -3  12        1.10       -0.60      2.28 o 
   7  -3  12       22.12       22.20     12.26 o 
  -7  -2  12       45.02       51.80      5.60 o 
  -6  -2  12       23.20       15.84      3.62 o 
  -5  -2  12      156.09      162.73      9.65 o 
  -4  -2  12       36.08       45.57      3.17 o 
  -3  -2  12        1.19        2.47      1.41 o 
  -2  -2  12      293.57      301.83      5.30 o 
  -1  -2  12       98.62      103.62      2.65 o 
   0  -2  12      290.28      274.55      3.41 o 
   1  -2  12        9.46        7.79      0.88 o 
   2  -2  12       30.02       23.39      1.51 o 
   3  -2  12       36.69       36.25      2.15 o 
   4  -2  12      166.67      163.57      4.50 o 
   5  -2  12        0.16       -0.56      1.52 o 
   6  -2  12       30.37       31.76     11.63 o 
   7  -2  12       12.71       20.60      4.89 o 
  -8  -1  12        1.40        3.12      3.66 o 
  -7  -1  12       53.17       46.53      5.21 o 
  -6  -1  12       39.98       34.34      4.26 o 
  -5  -1  12        0.31        2.66      1.79 o 
  -4  -1  12       82.84       84.26      5.26 o 
  -3  -1  12        4.02        3.70      1.29 o 
  -2  -1  12      176.78      195.72      4.24 o 
  -1  -1  12      119.43      122.03      3.09 o 
   0  -1  12      367.18      375.20      4.23 o 
   1  -1  12      172.41      157.17      2.85 o 
   2  -1  12      593.40      573.84      6.81 o 
   3  -1  12        2.77        2.54      0.92 o 
   4  -1  12        9.45        6.97      1.50 o 
   5  -1  12        4.10        5.46      2.47 o 
   6  -1  12       12.82       17.44      3.80 o 
   7  -1  12        9.18       10.42      4.23 o 
  -8   0  12       41.14       43.77      5.73 o 
  -7   0  12        9.94        5.56      3.08 o 
  -6   0  12        6.43        1.83      2.02 o 
  -5   0  12      203.08      199.85      5.33 o 
  -4   0  12      158.08      157.66      4.93 o 
  -3   0  12       21.55       15.92      1.96 o 
  -2   0  12      694.92      686.61      9.72 o 
  -1   0  12      568.77      584.67      8.39 o 
   0   0  12       40.27       47.87      1.65 o 
   1   0  12      455.92      465.65      5.14 o 
   2   0  12       98.12       92.57      2.58 o 
   3   0  12        4.80        4.97      1.21 o 
   4   0  12        0.02        0.39      1.19 o 
   5   0  12      124.81      128.15      8.46 o 
   6   0  12        5.89       14.43      4.17 o 
  -8   1  12        6.38        8.86      4.26 o 
  -7   1  12       21.90       12.47      3.64 o 
  -6   1  12       39.65       42.88      6.15 o 
  -5   1  12        0.60       -0.85      1.40 o 
  -4   1  12      350.67      358.03      6.25 o 
  -3   1  12       47.05       45.20      5.07 o 
  -2   1  12        2.88        2.70      1.16 o 
  -1   1  12      319.05      306.64      5.18 o 
   0   1  12       28.90       26.77      1.54 o 
   1   1  12      379.26      378.65      5.27 o 
   2   1  12      784.18      813.21      9.72 o 
   3   1  12      302.22      286.71      5.50 o 
   4   1  12       15.93       12.98      1.93 o 
   5   1  12       77.98       87.51      6.26 o 
   6   1  12        0.01       -2.85      2.85 o 
  -8   2  12        6.18        8.60      3.56 o 
  -7   2  12       62.80       72.52      5.12 o 
  -6   2  12       22.81       21.85      2.97 o 
  -5   2  12        0.45        1.68      1.53 o 
  -4   2  12      382.56      378.06      6.41 o 
  -3   2  12        0.31       -1.21      1.21 o 
  -2   2  12        1.14        0.40      2.09 o 
  -1   2  12      208.24      209.25      4.33 o 
   0   2  12      147.45      145.58      3.21 o 
   1   2  12        0.59        1.09      0.88 o 
   2   2  12      604.99      565.10      7.88 o 
   3   2  12       12.41       10.90      2.02 o 
   4   2  12       29.42       31.74      3.20 o 
   5   2  12       48.61       65.61      5.71 o 
   6   2  12        2.84        4.20      3.61 o 
  -8   3  12        1.75        4.03      3.53 o 
  -7   3  12        0.11        1.85      2.60 o 
  -6   3  12       15.87       12.12      2.69 o 
  -5   3  12       45.11       43.65      4.15 o 
  -4   3  12        8.56        7.84      1.51 o 
  -3   3  12      479.53      452.75      7.18 o 
  -2   3  12        1.27        3.74      1.33 o 
  -1   3  12       15.07       17.47      1.72 o 
   0   3  12       10.13        9.04      1.26 o 
   1   3  12        5.23        2.73      1.14 o 
   2   3  12      102.16      107.65      3.99 o 
   3   3  12      202.82      194.66      5.96 o 
   4   3  12      151.39      152.85      4.90 o 
   5   3  12        7.82        7.79      3.17 o 
   6   3  12        5.41        8.91      3.23 o 
  -8   4  12       11.40       10.97      2.93 o 
  -7   4  12       17.66       15.61      3.72 o 
  -6   4  12       94.46      107.51      5.27 o 
  -5   4  12       42.70       45.96      3.66 o 
  -4   4  12      150.83      153.31      4.27 o 
  -3   4  12      481.50      492.74      8.92 o 
  -2   4  12      189.40      184.94      4.13 o 
  -1   4  12        3.42        4.41      1.16 o 
   0   4  12       10.55       10.72      1.33 o 
   1   4  12      281.41      273.49      5.40 o 
   2   4  12      297.91      285.63      7.17 o 
   3   4  12      250.77      261.45      9.19 o 
   4   4  12      505.32      521.32     10.88 o 
   5   4  12       12.02       18.64      4.17 o 
  -8   5  12        0.27       -0.37      2.47 o 
  -7   5  12        1.88        1.35      1.99 o 
  -6   5  12        1.62       -0.26      1.79 o 
  -5   5  12       24.59       25.54      1.86 o 
  -4   5  12       15.76       13.76      1.70 o 
  -3   5  12       25.18       28.68      2.10 o 
  -2   5  12       20.62       23.59      2.64 o 
  -1   5  12      106.49      101.15      3.20 o 
   0   5  12      109.90      118.37      3.77 o 
   1   5  12      460.59      435.56      8.33 o 
   2   5  12       42.87       36.66      2.93 o 
   3   5  12       47.35       46.18      3.86 o 
   4   5  12       34.94       36.79      3.59 o 
   5   5  12        5.69        9.29      6.35 o 
  -8   6  12        0.64        0.72      2.33 o 
  -7   6  12        7.20        2.09      2.81 o 
  -6   6  12      235.51      252.35      6.21 o 
  -5   6  12       22.19       20.28      1.89 o 
  -4   6  12      170.76      153.77      3.94 o 
  -3   6  12       15.54       19.14      1.95 o 
  -2   6  12        3.33        4.77      1.35 o 
  -1   6  12       22.72       20.80      2.05 o 
   0   6  12       18.37       20.83      2.79 o 
   1   6  12        3.82        5.37      1.77 o 
   2   6  12       65.09       66.76      3.80 o 
   3   6  12      324.41      323.72     20.69 o 
   4   6  12        1.30        1.08      2.13 o 
  -8   7  12       16.30        8.32      7.25 o 
  -7   7  12        6.24        1.96      2.25 o 
  -6   7  12        9.58        7.65      2.20 o 
  -5   7  12        6.35        4.29      1.46 o 
  -4   7  12       76.11       78.13      3.14 o 
  -3   7  12       35.04       36.68      2.33 o 
  -2   7  12      200.89      205.45      5.47 o 
  -1   7  12        8.34        5.76      1.61 o 
   0   7  12        6.42        4.17      1.99 o 
   1   7  12        3.70        7.30      2.08 o 
   2   7  12        9.10       17.19      3.53 o 
   3   7  12        8.34        5.37      2.63 o 
   4   7  12       94.88       93.95      6.35 o 
  -7   8  12        3.38        4.63      2.83 o 
  -6   8  12       28.23       32.94      2.20 o 
  -5   8  12       85.63       88.93      4.51 o 
  -4   8  12       72.33       68.29      3.10 o 
  -3   8  12      188.48      188.48      5.14 o 
  -2   8  12      174.07      166.64      6.25 o 
  -1   8  12       20.93       20.31      2.59 o 
   0   8  12      183.12      183.43      6.80 o 
   1   8  12      148.06      130.07      9.29 o 
   2   8  12        0.17       -2.20      2.20 o 
   3   8  12       47.99       54.44      4.92 o 
  -7   9  12       23.84       20.28      6.72 o 
  -6   9  12        0.07        1.55      1.66 o 
  -5   9  12        1.62        1.85      1.67 o 
  -4   9  12       19.80       17.07      2.15 o 
  -3   9  12       55.13       55.64      3.83 o 
  -2   9  12       41.34       38.56      4.04 o 
  -1   9  12        1.58        2.84      2.88 o 
   0   9  12       76.15       76.26      6.57 o 
   1   9  12        7.07       10.88      3.66 o 
   2   9  12       44.22       46.79      5.96 o 
   3   9  12       54.57       50.09      9.64 o 
  -6  10  12       14.26       11.73      2.40 o 
  -5  10  12        8.58        4.31      2.12 o 
  -4  10  12        3.38       -0.24      1.64 o 
  -3  10  12        6.69        6.41      2.27 o 
  -2  10  12       75.16       80.88      5.65 o 
  -1  10  12        7.85        6.84      2.65 o 
   0  10  12        1.00        3.10      3.06 o 
   1  10  12      141.47      132.05      8.52 o 
   2  10  12        9.88       19.59      4.69 o 
  -6  11  12       35.24       36.51      4.90 o 
  -5  11  12        4.80        5.09      2.48 o 
  -4  11  12       30.32       29.20      3.65 o 
  -3  11  12        7.62        3.83      5.32 o 
  -2  11  12       72.70       76.90      4.96 o 
  -1  11  12       11.53       21.63      6.75 o 
   0  11  12       86.28       76.35      7.32 o 
   1  11  12        3.85        4.13      3.50 o 
  -5  12  12        5.45        3.18      3.04 o 
  -4  12  12       31.95       32.88      5.64 o 
  -3  12  12        0.53        5.68      2.46 o 
  -2  12  12      104.99      103.44      9.48 o 
  -1  12  12        9.21       13.33      6.26 o 
   1 -14  13      137.20      141.80     13.97 o 
   2 -14  13        1.03       -1.08      3.22 o 
   3 -14  13       13.64       21.43      3.93 o 
  -1 -13  13        0.55        7.54      3.69 o 
   0 -13  13        8.95        9.02      5.19 o 
   1 -13  13       91.28      105.88      8.31 o 
   2 -13  13       36.84       40.88      4.86 o 
   3 -13  13       57.60       65.23      5.45 o 
   4 -13  13        5.06        6.50      3.51 o 
  -2 -12  13       47.47       42.89      5.80 o 
  -1 -12  13        5.40        4.21      3.37 o 
   0 -12  13        8.63        4.69      3.14 o 
   1 -12  13       16.82       13.21      3.86 o 
   2 -12  13        6.46        3.58      6.69 o 
   3 -12  13        1.89        1.03      2.14 o 
   4 -12  13        0.50        3.78      2.58 o 
   5 -12  13        0.96       -1.12      6.44 o 
  -3 -11  13       41.71       44.78      5.82 o 
  -2 -11  13       81.05       92.04      7.36 o 
  -1 -11  13        9.62        6.50      3.02 o 
   0 -11  13       22.00       25.09      4.42 o 
   1 -11  13        0.02        0.91      2.01 o 
   2 -11  13       10.93       13.84      2.56 o 
   3 -11  13       68.69       83.61      4.20 o 
   4 -11  13       10.81        9.45      3.15 o 
   5 -11  13        0.32        3.16      2.61 o 
   6 -11  13        9.20       11.04      4.25 o 
  -4 -10  13       11.11        8.81      3.08 o 
  -3 -10  13       66.38       74.93      5.49 o 
  -2 -10  13       28.60       27.94      5.49 o 
  -1 -10  13       99.34      109.12      5.71 o 
   0 -10  13       14.76       18.51      3.16 o 
   1 -10  13       20.35       19.71      2.67 o 
   2 -10  13       31.50       34.73      3.97 o 
   3 -10  13       53.94       51.26      3.51 o 
   4 -10  13       14.79       14.07      2.29 o 
   5 -10  13       20.50       21.21      4.85 o 
   6 -10  13        4.94        8.89      3.85 o 
  -5  -9  13        7.28        4.93     10.88 o 
  -4  -9  13       99.38      108.03      5.46 o 
  -3  -9  13       22.58       23.06      3.17 o 
  -2  -9  13       10.99       14.82      2.17 o 
  -1  -9  13       28.83       28.31      5.48 o 
   0  -9  13       30.65       35.46      3.01 o 
   1  -9  13        2.57        3.67      1.60 o 
   2  -9  13       38.73       31.43      2.40 o 
   3  -9  13       37.87       47.60      3.32 o 
   4  -9  13        3.47        5.97      2.33 o 
   5  -9  13       53.60       79.82      4.32 o 
   6  -9  13       16.01       21.98      4.13 o 
  -5  -8  13       12.63        6.01      3.47 o 
  -4  -8  13       19.27       20.38      3.09 o 
  -3  -8  13        2.16        1.79      1.68 o 
  -2  -8  13        3.14        3.48      1.59 o 
  -1  -8  13       11.31       10.71      1.96 o 
   0  -8  13       11.40        6.40      1.64 o 
   1  -8  13        6.25        5.25      1.78 o 
   2  -8  13       59.81       57.44      2.80 o 
   3  -8  13      158.24      148.79      4.73 o 
   4  -8  13        1.36        2.29      1.49 o 
   5  -8  13       34.88       41.08      4.48 o 
   6  -8  13       41.82       39.45      4.69 o 
   7  -8  13        1.12        1.17      2.88 o 
  -6  -7  13        0.06        4.56      3.50 o 
  -5  -7  13       41.18       47.31      6.65 o 
  -4  -7  13       54.73       52.27      3.85 o 
  -3  -7  13      130.98      120.55      4.81 o 
  -2  -7  13      425.81      418.49      8.28 o 
  -1  -7  13        0.49        2.30      1.07 o 
   0  -7  13       71.33       64.34      2.36 o 
   1  -7  13       17.84        8.82      1.49 o 
   2  -7  13      129.93      125.73      4.62 o 
   3  -7  13       43.08       37.31      2.68 o 
   4  -7  13       85.17       84.04      3.63 o 
   5  -7  13        1.34        4.69      1.46 o 
   6  -7  13        0.66        2.02      2.19 o 
   7  -7  13        3.42        8.68      3.91 o 
  -6  -6  13       39.83       36.19      5.14 o 
  -5  -6  13      100.23       93.86      7.77 o 
  -4  -6  13        0.06       -1.38      1.66 o 
  -3  -6  13       16.93       16.80      2.38 o 
  -2  -6  13       10.52        9.31      1.58 o 
  -1  -6  13       56.67       55.06      2.37 o 
   0  -6  13      194.54      214.90      3.89 o 
   1  -6  13       92.59       93.73      2.94 o 
   2  -6  13        9.23        9.26      1.70 o 
   3  -6  13       99.09       83.38      3.60 o 
   4  -6  13        8.55        8.69      1.68 o 
   5  -6  13        7.09        4.95      1.26 o 
   6  -6  13        6.18        5.28      2.40 o 
   7  -6  13       17.80       26.65      5.72 o 
  -6  -5  13       35.49       25.61      5.73 o 
  -5  -5  13        5.73        6.40      3.47 o 
  -4  -5  13        3.70        0.98      2.28 o 
  -3  -5  13       11.98       15.04      2.36 o 
  -2  -5  13       46.00       51.04      2.35 o 
  -1  -5  13       93.75      102.90      2.68 o 
   0  -5  13      114.95      117.29      2.94 o 
   1  -5  13      120.78      106.54      2.96 o 
   2  -5  13      241.43      224.56      5.01 o 
   3  -5  13        2.67        2.35      1.23 o 
   4  -5  13        8.94        5.94      1.45 o 
   5  -5  13       49.70       37.53      4.22 o 
   6  -5  13        5.87        3.54      4.14 o 
   7  -5  13        0.75        0.68      3.31 o 
  -7  -4  13        0.23        2.79      4.26 o 
  -6  -4  13        2.30        8.20      4.15 o 
  -5  -4  13      111.18      112.49      6.48 o 
  -4  -4  13       28.91       31.02      3.83 o 
  -3  -4  13       63.96       69.47      3.09 o 
  -2  -4  13      395.94      418.80      5.94 o 
  -1  -4  13      147.64      124.72      3.09 o 
   0  -4  13       66.03       61.93      1.88 o 
   1  -4  13      245.06      237.14      4.18 o 
   2  -4  13       11.63        9.84      1.53 o 
   3  -4  13      158.48      127.39      3.81 o 
   4  -4  13        0.24        0.09      1.06 o 
   5  -4  13       19.39       24.82      2.88 o 
   6  -4  13        7.50        5.36      2.53 o 
   7  -4  13       10.29        6.54      3.85 o 
  -7  -3  13        2.07        6.68      3.52 o 
  -6  -3  13      398.98      402.81     14.62 o 
  -5  -3  13       81.06       81.89      5.49 o 
  -4  -3  13       84.21       92.76      4.33 o 
  -3  -3  13        0.00        1.63      1.62 o 
  -2  -3  13      177.49      173.25      3.70 o 
  -1  -3  13        3.23        4.06      0.90 o 
   0  -3  13      209.81      211.97      3.13 o 
   1  -3  13       40.07       50.63      1.80 o 
   2  -3  13      127.91      120.34      3.50 o 
   3  -3  13       66.70       66.63      4.26 o 
   4  -3  13        3.64        6.00      1.32 o 
   5  -3  13      153.38      127.74     11.13 o 
   6  -3  13       18.53       28.70      6.17 o 
   7  -3  13        2.04        7.35      3.93 o 
  -7  -2  13       12.95       12.74      3.73 o 
  -6  -2  13       16.13       16.37      3.66 o 
  -5  -2  13      156.00      141.37      5.51 o 
  -4  -2  13        0.34        1.32      1.74 o 
  -3  -2  13        6.54        5.86      5.19 o 
  -2  -2  13      508.69      527.99      7.50 o 
  -1  -2  13       23.71       15.86      1.35 o 
   0  -2  13      269.17      243.97      3.34 o 
   1  -2  13      685.19      660.50      6.68 o 
   2  -2  13      270.34      240.17      4.27 o 
   3  -2  13        2.64        5.11      1.50 o 
   4  -2  13       13.88       15.76      1.93 o 
   5  -2  13        4.53        4.69      2.00 o 
   6  -2  13        3.29       -0.10      2.67 o 
   7  -2  13       34.67       42.10      6.43 o 
  -7  -1  13        0.93        1.49      2.96 o 
  -6  -1  13       46.41       48.43      4.88 o 
  -5  -1  13      216.75      211.70      6.58 o 
  -4  -1  13      260.99      267.61      5.79 o 
  -3  -1  13      280.58      283.66      5.66 o 
  -2  -1  13       48.55       45.95      2.71 o 
  -1  -1  13      201.45      219.69      3.95 o 
   0  -1  13        0.48        1.69      1.04 o 
   1  -1  13     1139.08     1121.52     10.75 o 
   2  -1  13       48.61       49.44      2.09 o 
   3  -1  13       20.33       17.55      1.53 o 
   4  -1  13      122.95      121.17      4.06 o 
   5  -1  13        0.08       -0.17      1.89 o 
   6  -1  13        7.41       12.63      5.78 o 
  -8   0  13        3.30        0.02      3.21 o 
  -7   0  13       10.44        8.37      3.15 o 
  -6   0  13       29.12       27.76      3.47 o 
  -5   0  13       43.85       39.57      2.97 o 
  -4   0  13       21.05       21.91      2.21 o 
  -3   0  13       38.30       37.07      2.74 o 
  -2   0  13        5.92        2.42      1.20 o 
  -1   0  13      485.69      489.79      8.66 o 
   0   0  13      136.30      132.52      2.53 o 
   1   0  13      300.52      318.32      4.92 o 
   2   0  13      692.84      682.24      7.86 o 
   3   0  13      102.81       92.90      3.21 o 
   4   0  13       12.77       15.36      2.46 o 
   5   0  13       56.55       64.89      8.23 o 
  -8   1  13        0.21        3.66      3.29 o 
  -7   1  13       10.03        8.96      3.06 o 
  -6   1  13      147.96      142.91      5.97 o 
  -5   1  13      150.41      154.44      5.47 o 
  -4   1  13       81.15       75.04      3.76 o 
  -3   1  13      837.62      859.10     12.18 o 
  -2   1  13        0.32        2.23      1.32 o 
  -1   1  13        2.00        1.18      0.96 o 
   0   1  13       60.50       76.85      2.39 o 
   1   1  13     1501.50     1469.51     13.95 o 
   2   1  13      312.67      278.52      5.35 o 
   3   1  13      338.85      320.62      6.04 o 
   4   1  13        2.95        1.35      1.57 o 
   5   1  13       84.76       90.94      9.26 o 
   6   1  13       13.41       10.62      4.58 o 
  -8   2  13        1.98        0.08      3.05 o 
  -7   2  13       18.62       12.61      3.15 o 
  -6   2  13       14.68       12.36      2.75 o 
  -5   2  13        3.84        2.92      1.13 o 
  -4   2  13       19.48       18.52      1.92 o 
  -3   2  13      166.28      170.84      5.11 o 
  -2   2  13      172.05      172.25      5.29 o 
  -1   2  13      166.55      168.83      4.05 o 
   0   2  13        2.83        4.21      1.25 o 
   1   2  13       11.61        5.19      1.12 o 
   2   2  13        0.05        1.09      1.04 o 
   3   2  13       16.52       18.27      2.21 o 
   4   2  13       21.47       23.52      2.51 o 
   5   2  13      102.28      119.81     10.16 o 
   6   2  13        0.58        1.38      3.06 o 
  -8   3  13        0.07       -1.00      3.18 o 
  -7   3  13        1.83        8.97      3.52 o 
  -6   3  13        4.57        6.69      2.48 o 
  -5   3  13       39.99       36.91      2.47 o 
  -4   3  13       37.26       34.51      2.41 o 
  -3   3  13      173.28      163.94      4.36 o 
  -2   3  13      803.28      816.86     10.24 o 
  -1   3  13        0.29        0.76      1.20 o 
   0   3  13       60.57       62.51      2.84 o 
   1   3  13        0.08       -0.45      1.01 o 
   2   3  13      454.54      433.49      8.24 o 
   3   3  13       20.15       15.87      2.22 o 
   4   3  13      174.64      178.15      5.49 o 
   5   3  13       34.14       35.51      4.93 o 
  -8   4  13       26.59       27.71      3.67 o 
  -7   4  13       20.33       25.56      4.36 o 
  -6   4  13        4.59        3.38      2.22 o 
  -5   4  13        0.69        0.05      1.21 o 
  -4   4  13       12.89       15.37      1.97 o 
  -3   4  13        3.69        3.33      1.41 o 
  -2   4  13      346.12      347.85      5.86 o 
  -1   4  13       13.84       12.57      1.46 o 
   0   4  13      684.80      703.41     16.92 o 
   1   4  13      125.86      125.25      3.76 o 
   2   4  13      153.83      138.98      4.72 o 
   3   4  13      252.44      261.80     13.71 o 
   4   4  13       42.45       46.66      3.73 o 
   5   4  13        0.01        1.16      2.65 o 
  -8   5  13        6.92        6.15      2.95 o 
  -7   5  13       14.49       12.76      2.83 o 
  -6   5  13        1.06        4.13      1.81 o 
  -5   5  13      106.02      101.34      3.42 o 
  -4   5  13        2.37        2.04      1.22 o 
  -3   5  13       93.59       85.51      3.23 o 
  -2   5  13        5.19        7.10      1.99 o 
  -1   5  13      494.43      480.47      8.24 o 
   0   5  13       19.83       18.17      3.68 o 
   1   5  13       56.79       54.50      3.34 o 
   2   5  13      157.33      158.33      8.65 o 
   3   5  13        4.76        2.28      2.03 o 
   4   5  13       55.91       56.75      4.23 o 
   5   5  13        3.47        4.84      4.01 o 
  -8   6  13        0.01        0.19      2.85 o 
  -7   6  13        0.54        0.96      2.17 o 
  -6   6  13        3.84        1.64      1.87 o 
  -5   6  13        3.25        3.94      1.45 o 
  -4   6  13       52.58       50.16      2.81 o 
  -3   6  13      347.19      354.82      6.42 o 
  -2   6  13        0.59        1.39      1.33 o 
  -1   6  13      131.51      128.81      5.92 o 
   0   6  13       69.54       65.20      5.35 o 
   1   6  13        9.22       10.02      2.10 o 
   2   6  13       32.16       26.25      2.78 o 
   3   6  13       18.58       17.51      3.10 o 
   4   6  13        2.01        1.80      2.77 o 
  -7   7  13        2.98        0.59      2.27 o 
  -6   7  13       11.58        9.16      2.48 o 
  -5   7  13       39.07       38.85      2.52 o 
  -4   7  13      253.69      260.35      5.80 o 
  -3   7  13       18.25       15.26      2.04 o 
  -2   7  13      126.95      121.56      4.25 o 
  -1   7  13       43.33       44.14      4.11 o 
   0   7  13      262.12      250.17      7.81 o 
   1   7  13       16.52       15.19      3.78 o 
   2   7  13      108.08      107.27      5.99 o 
   3   7  13        0.24        2.11      2.40 o 
   4   7  13        2.28        7.16      2.67 o 
  -7   8  13        6.38        6.62      3.66 o 
  -6   8  13       11.40        8.70      2.11 o 
  -5   8  13       10.48       10.43      1.89 o 
  -4   8  13       64.55       66.01      3.40 o 
  -3   8  13       14.45        9.49      1.94 o 
  -2   8  13      100.41      104.36      4.23 o 
  -1   8  13        3.64        6.90      2.19 o 
   0   8  13        1.90        6.39      2.24 o 
   1   8  13        7.20        7.15      3.31 o 
   2   8  13        0.16        1.15      2.98 o 
   3   8  13       29.42       26.02      3.98 o 
  -7   9  13       70.90       76.06      6.31 o 
  -6   9  13       55.03       56.51      3.42 o 
  -5   9  13       19.68       18.68      2.39 o 
  -4   9  13       80.80       80.74      3.90 o 
  -3   9  13        7.51        6.61      2.06 o 
  -2   9  13       99.54      109.55      7.61 o 
  -1   9  13       78.37       86.84      6.67 o 
   0   9  13       58.30       64.53      8.45 o 
   1   9  13       29.18       31.67      9.08 o 
   2   9  13       53.45       56.02      6.36 o 
  -6  10  13        1.80        3.76      2.07 o 
  -5  10  13       22.95       18.70      2.61 o 
  -4  10  13        2.50        2.81      1.94 o 
  -3  10  13        3.53        3.98      2.25 o 
  -2  10  13      203.98      206.08      7.04 o 
  -1  10  13       27.76       35.33     10.17 o 
   0  10  13        3.88        5.91      3.49 o 
   1  10  13       15.59       14.97      4.45 o 
  -5  11  13        0.11        4.10      2.29 o 
  -4  11  13        8.63        3.77      2.55 o 
  -3  11  13       27.01       27.19      5.91 o 
  -2  11  13      131.88      150.94      6.43 o 
  -1  11  13        4.95        4.58      4.81 o 
   0  11  13        0.08        5.10      4.73 o 
  -4  12  13       27.71       17.15      4.39 o 
  -3  12  13        0.01        2.11      2.74 o 
  -2  12  13       57.29       39.07      6.46 o 
  -1  12  13        7.80        9.86      6.35 o 
   1 -14  14        6.84        3.77      3.85 o 
   2 -14  14        2.92        4.90      3.21 o 
  -1 -13  14        7.34        8.81      7.37 o 
   0 -13  14        0.75        3.11      4.05 o 
   1 -13  14        1.77        5.53      3.50 o 
   2 -13  14       40.23       42.35      4.79 o 
   3 -13  14       22.68       22.50      4.76 o 
   4 -13  14        4.94        8.15      3.38 o 
  -2 -12  14       50.21       68.13     11.08 o 
  -1 -12  14        0.01        2.21      3.03 o 
   0 -12  14        2.62        0.86      2.82 o 
   1 -12  14        0.01        2.09      2.93 o 
   2 -12  14        4.07        5.51      2.53 o 
   3 -12  14        0.02        4.49      3.22 o 
   4 -12  14        1.67        1.30      2.31 o 
   5 -12  14        2.50       -1.16      3.19 o 
  -3 -11  14        0.93        1.21      3.19 o 
  -2 -11  14      132.51      149.41      8.74 o 
  -1 -11  14        4.50        2.74      2.56 o 
   0 -11  14       40.02       45.43      5.45 o 
   1 -11  14        1.82        1.08      2.17 o 
   2 -11  14       91.21       95.36      5.05 o 
   3 -11  14        4.91        9.81      2.96 o 
   4 -11  14       29.92       26.86      3.62 o 
   5 -11  14        1.62        2.86      2.74 o 
  -4 -10  14        2.95        5.41      2.95 o 
  -3 -10  14       41.62       38.33      4.46 o 
  -2 -10  14        8.35        9.54      3.56 o 
  -1 -10  14       24.09       26.94      3.61 o 
   0 -10  14       37.77       38.27      4.75 o 
   1 -10  14       35.51       34.28      3.27 o 
   2 -10  14       40.47       48.04      3.67 o 
   3 -10  14        2.73       -2.20      2.34 o 
   4 -10  14       15.31       20.09      2.89 o 
   5 -10  14        2.20        3.75      2.00 o 
   6 -10  14       33.98       46.31      6.50 o 
  -4  -9  14        0.04        0.91      2.19 o 
  -3  -9  14        0.06        2.93      2.16 o 
  -2  -9  14       13.96        7.73      2.24 o 
  -1  -9  14        2.37        7.33      2.31 o 
   0  -9  14       49.48       43.61      3.33 o 
   1  -9  14       11.90        6.62      2.11 o 
   2  -9  14       80.12       83.59      3.44 o 
   3  -9  14       11.80       12.87      2.18 o 
   4  -9  14       42.04       41.21      3.22 o 
   5  -9  14       32.79       36.86      3.26 o 
   6  -9  14       43.67       44.26      6.20 o 
  -5  -8  14        2.47        3.73      3.30 o 
  -4  -8  14       32.73       34.70      3.54 o 
  -3  -8  14       17.45       15.89      3.13 o 
  -2  -8  14       67.37       72.48      3.95 o 
  -1  -8  14        0.50        2.00      1.47 o 
   0  -8  14        0.07        1.79      1.85 o 
   1  -8  14        5.08        3.34      1.37 o 
   2  -8  14       89.13       75.64      3.15 o 
   3  -8  14       39.75       38.12      2.91 o 
   4  -8  14        0.41        4.00      1.60 o 
   5  -8  14       89.65       97.61      4.33 o 
   6  -8  14        7.72        7.06      3.05 o 
  -6  -7  14       76.31       80.68      9.36 o 
  -5  -7  14        0.39        3.07      3.24 o 
  -4  -7  14        0.24        2.42      2.26 o 
  -3  -7  14      133.27      129.60      5.70 o 
  -2  -7  14      125.44      118.88      4.81 o 
  -1  -7  14       18.99       18.49      1.74 o 
   0  -7  14      117.98      111.59      3.99 o 
   1  -7  14      275.59      282.06      5.33 o 
   2  -7  14        1.34        1.85      1.33 o 
   3  -7  14        4.40        1.42      2.11 o 
   4  -7  14        0.04        1.83      1.40 o 
   5  -7  14       59.98       56.80      3.13 o 
   6  -7  14       48.22       71.82      6.77 o 
  -6  -6  14       22.07       27.91      4.96 o 
  -5  -6  14       83.12       75.33     13.22 o 
  -4  -6  14        0.81       -2.41      2.42 o 
  -3  -6  14        0.13        2.55      1.64 o 
  -2  -6  14       40.63       41.91      2.61 o 
  -1  -6  14       69.96       69.00      2.65 o 
   0  -6  14       13.35        7.44      1.20 o 
   1  -6  14      302.35      280.57      5.08 o 
   2  -6  14      458.72      416.65      7.38 o 
   3  -6  14       86.91       82.83      3.55 o 
   4  -6  14      123.28      111.45      4.26 o 
   5  -6  14       20.88       19.92      2.65 o 
   6  -6  14       43.11       61.84      6.09 o 
   7  -6  14        0.11        5.94      3.54 o 
  -6  -5  14       11.08        7.73      4.38 o 
  -5  -5  14       19.07       13.06      3.56 o 
  -4  -5  14        2.82       -2.21      2.21 o 
  -3  -5  14      111.74      114.80      3.93 o 
  -2  -5  14        4.47        3.51      1.55 o 
  -1  -5  14       28.63       36.16      3.38 o 
   0  -5  14      501.53      478.38      5.59 o 
   1  -5  14       17.23       22.97      1.74 o 
   2  -5  14      554.95      553.65      9.16 o 
   3  -5  14       89.95       79.31      3.39 o 
   4  -5  14        0.33        2.13      1.31 o 
   5  -5  14        5.38        6.56      1.34 o 
   6  -5  14       61.08       74.70      6.60 o 
   7  -5  14       36.30       33.25      6.11 o 
  -7  -4  14       17.44       19.74      5.49 o 
  -6  -4  14      247.52      238.00     11.68 o 
  -5  -4  14      217.92      214.39      8.44 o 
  -4  -4  14      550.33      516.14     10.12 o 
  -3  -4  14        0.10        2.07      2.04 o 
  -2  -4  14       29.93       26.98      1.80 o 
  -1  -4  14       10.99        6.46      1.23 o 
   0  -4  14      246.39      226.20      3.43 o 
   1  -4  14       15.45       22.10      1.92 o 
   2  -4  14        0.02        0.27      1.03 o 
   3  -4  14      135.79      125.06      3.90 o 
   4  -4  14       15.82       16.41      2.25 o 
   5  -4  14        7.01        7.83      2.39 o 
   6  -4  14        0.28        6.08      2.80 o 
   7  -4  14        2.05        2.99      2.99 o 
  -7  -3  14       14.98        9.81      3.83 o 
  -6  -3  14        4.23        4.69      3.34 o 
  -5  -3  14        1.14        0.51      2.58 o 
  -4  -3  14        0.78        2.03      1.54 o 
  -3  -3  14        0.89        2.19      1.30 o 
  -2  -3  14        9.37        9.50      1.62 o 
  -1  -3  14        9.84        9.80      1.22 o 
   0  -3  14      202.90      192.51      3.09 o 
   1  -3  14      794.84      727.39      8.33 o 
   2  -3  14       71.12       73.37      3.55 o 
   3  -3  14      504.44      464.57      9.20 o 
   4  -3  14       33.90       26.84      2.17 o 
   5  -3  14       53.07       60.17      4.62 o 
   6  -3  14        0.36       -0.11      2.32 o 
  -7  -2  14        7.57        4.53      3.49 o 
  -6  -2  14       75.33       73.38      5.84 o 
  -5  -2  14       84.19       82.16      3.19 o 
  -4  -2  14      250.12      257.83      6.87 o 
  -3  -2  14       75.76       74.38      3.11 o 
  -2  -2  14      159.14      169.31      4.17 o 
  -1  -2  14       44.90       47.18      2.25 o 
   0  -2  14     1841.62     1768.04     12.89 o 
   1  -2  14       20.01       28.84      1.78 o 
   2  -2  14      291.69      293.02      4.93 o 
   3  -2  14       27.08       19.92      1.94 o 
   4  -2  14        7.32        3.53      1.39 o 
   5  -2  14        0.04        4.56      2.48 o 
   6  -2  14       48.21       47.71      9.04 o 
  -7  -1  14       25.00       21.11      4.35 o 
  -6  -1  14        8.12       14.20      3.50 o 
  -5  -1  14       10.72       12.01      2.50 o 
  -4  -1  14      136.47      139.68      5.87 o 
  -3  -1  14       81.77       80.58      3.26 o 
  -2  -1  14       14.65        8.73      1.62 o 
  -1  -1  14       21.72       27.50      1.71 o 
   0  -1  14      221.00      254.20      3.40 o 
   1  -1  14      193.64      178.08      3.76 o 
   2  -1  14        3.19        4.76      1.08 o 
   3  -1  14       16.16       11.67      1.62 o 
   4  -1  14        6.01        3.72      1.48 o 
   5  -1  14        1.96        0.84      2.21 o 
   6  -1  14        0.13        2.97      4.78 o 
  -8   0  14       12.68        4.10      4.51 o 
  -7   0  14       17.29       19.25      4.02 o 
  -6   0  14        3.55        1.14      2.23 o 
  -5   0  14       33.63       34.86      2.10 o 
  -4   0  14      114.14      109.94      4.01 o 
  -3   0  14      360.70      366.87      7.49 o 
  -2   0  14        9.95       16.07      2.25 o 
  -1   0  14      176.69      174.98      3.67 o 
   0   0  14      449.40      433.08      6.08 o 
   1   0  14      514.14      476.49      6.41 o 
   2   0  14      226.29      225.73      4.45 o 
   3   0  14      313.37      288.05      5.74 o 
   4   0  14        0.31        0.45      1.41 o 
   5   0  14       27.58       31.25      4.57 o 
   6   0  14        3.29       14.10      4.35 o 
  -8   1  14       18.65       20.97      8.71 o 
  -7   1  14        0.11        2.93      2.79 o 
  -6   1  14        0.67        0.25      2.75 o 
  -5   1  14       21.56       23.39      1.88 o 
  -4   1  14      282.33      287.03      5.80 o 
  -3   1  14     1451.17     1445.86     20.01 o 
  -2   1  14      304.20      305.40      6.55 o 
  -1   1  14      457.52      463.32      7.03 o 
   0   1  14       23.92       30.93      2.14 o 
   1   1  14       88.25       76.24      2.61 o 
   2   1  14      769.56      760.85      9.88 o 
   3   1  14       75.22       66.58      3.06 o 
   4   1  14       94.38       98.23      4.01 o 
   5   1  14      102.30      124.94     22.96 o 
   6   1  14       36.34       40.96      6.83 o 
  -8   2  14        1.65       -2.16      3.05 o 
  -7   2  14       22.98       28.27      4.49 o 
  -6   2  14       55.71       58.25      4.63 o 
  -5   2  14       43.83       44.02      2.53 o 
  -4   2  14       33.92       35.16      2.49 o 
  -3   2  14     1327.23     1351.01     16.90 o 
  -2   2  14       74.07       71.28      3.50 o 
  -1   2  14      115.43      128.87      3.66 o 
   0   2  14      130.34      124.89      3.98 o 
   1   2  14       98.31       87.75      3.17 o 
   2   2  14      581.35      561.54      8.36 o 
   3   2  14      149.42      141.54      4.74 o 
   4   2  14       13.61        7.18      1.83 o 
   5   2  14        5.52        5.40      6.38 o 
  -8   3  14        3.12        0.48      3.26 o 
  -7   3  14        3.59        3.94      3.57 o 
  -6   3  14        0.35       -1.81      2.11 o 
  -5   3  14        0.05       -0.74      1.16 o 
  -4   3  14      162.31      165.70      4.60 o 
  -3   3  14       74.43       83.64      3.42 o 
  -2   3  14       61.01       79.81      3.27 o 
  -1   3  14       49.40       36.15      2.33 o 
   0   3  14        0.51       -0.88      1.12 o 
   1   3  14       62.51       69.60      3.02 o 
   2   3  14      345.18      350.49      7.59 o 
   3   3  14       13.54        8.64      2.02 o 
   4   3  14       10.28        8.84      2.12 o 
   5   3  14       55.46       57.10      7.72 o 
  -8   4  14        0.21        1.98      2.33 o 
  -7   4  14       36.68       29.40      4.46 o 
  -6   4  14      259.17      246.44      9.59 o 
  -5   4  14       48.48       53.75      3.01 o 
  -4   4  14       74.09       71.17      3.37 o 
  -3   4  14       40.49       40.56      3.01 o 
  -2   4  14      116.24      103.45      3.37 o 
  -1   4  14      980.47      949.85     10.54 o 
   0   4  14      181.54      181.42      5.23 o 
   1   4  14       75.86       72.36      3.73 o 
   2   4  14      239.82      240.17      6.42 o 
   3   4  14       47.89       47.88      3.45 o 
   4   4  14        8.44       10.13      2.50 o 
   5   4  14       12.36       10.82      3.84 o 
  -8   5  14        0.77        0.83      2.36 o 
  -7   5  14       26.97       26.80      3.54 o 
  -6   5  14       45.65       43.38      3.64 o 
  -5   5  14       40.16       45.59      2.63 o 
  -4   5  14        0.34       -1.18      1.18 o 
  -3   5  14       85.59       90.77      3.39 o 
  -2   5  14        1.33        0.73      1.19 o 
  -1   5  14      295.70      334.51      8.71 o 
   0   5  14       93.35       94.45      4.00 o 
   1   5  14        0.32        0.56      1.41 o 
   2   5  14       74.11       87.32      4.57 o 
   3   5  14        0.65        1.70      2.02 o 
   4   5  14        1.58        2.54      2.18 o 
  -7   6  14        5.99        7.74      2.60 o 
  -6   6  14       27.52       28.71      3.48 o 
  -5   6  14       29.08       27.08      2.37 o 
  -4   6  14       14.20       12.24      1.92 o 
  -3   6  14       63.78       65.97      3.19 o 
  -2   6  14       10.15        8.82      1.73 o 
  -1   6  14      447.68      417.14      7.54 o 
   0   6  14      147.64      154.02      6.12 o 
   1   6  14      135.64      141.10      5.86 o 
   2   6  14        2.47        3.74      1.87 o 
   3   6  14       42.42       54.16      5.43 o 
   4   6  14        8.06        7.96      3.19 o 
  -7   7  14        3.12        2.74      2.65 o 
  -6   7  14       11.00       13.04      2.66 o 
  -5   7  14        1.25       -1.02      1.80 o 
  -4   7  14        1.99        1.38      1.53 o 
  -3   7  14       18.13       14.86      2.06 o 
  -2   7  14       60.22       62.79      3.41 o 
  -1   7  14       57.79       56.70     11.26 o 
   0   7  14        3.52        4.03      2.23 o 
   1   7  14       15.81       15.63      2.81 o 
   2   7  14        0.18        0.17      2.76 o 
   3   7  14       29.96       33.38      6.73 o 
  -7   8  14        4.41       -0.03      2.89 o 
  -6   8  14       24.68       23.28      2.38 o 
  -5   8  14        2.78        0.16      1.75 o 
  -4   8  14        0.24       -0.62      1.43 o 
  -3   8  14        0.29        1.28      1.61 o 
  -2   8  14       45.79       48.14      4.22 o 
  -1   8  14       12.62       10.82      3.34 o 
   0   8  14       96.72      104.61      5.71 o 
   1   8  14      166.05      184.35     17.18 o 
   2   8  14       31.29       29.25      5.07 o 
   3   8  14        2.34        7.46      3.17 o 
  -6   9  14       23.66       27.40      2.94 o 
  -5   9  14        0.61        1.58      1.86 o 
  -4   9  14       24.30       19.00      2.51 o 
  -3   9  14        7.75        3.86      2.10 o 
  -2   9  14       12.13       17.98      3.32 o 
  -1   9  14       58.27       58.79      8.19 o 
   0   9  14       47.74       51.02     10.67 o 
   1   9  14        2.21        1.53      3.05 o 
   2   9  14       92.65       86.59      7.53 o 
  -6  10  14        0.82        1.85      2.10 o 
  -5  10  14        0.20        1.66      2.06 o 
  -4  10  14        1.24        4.24      4.16 o 
  -3  10  14        0.01       -0.29      2.20 o 
  -2  10  14       17.01       20.53      3.47 o 
  -1  10  14       47.34       55.69      5.95 o 
   0  10  14       17.68       16.20      4.59 o 
   1  10  14        0.04        3.22      3.33 o 
  -5  11  14       25.17       26.03      4.57 o 
  -4  11  14       37.35       40.38      4.85 o 
  -3  11  14       79.46       77.68      6.57 o 
  -2  11  14        3.38       13.73      3.94 o 
  -1  11  14       30.33       19.72      7.21 o 
   0  11  14        0.03       -1.13      5.08 o 
  -3  12  14        3.82        2.93      5.41 o 
  -1 -13  15        7.89       12.86      4.18 o 
   0 -13  15       55.12       64.95      7.03 o 
   1 -13  15       35.04       49.84      6.53 o 
   2 -13  15        1.51       -0.19      2.41 o 
   3 -13  15        2.99        3.49      3.58 o 
   4 -13  15        7.33        9.11      3.84 o 
  -2 -12  15       25.68       25.25      7.94 o 
  -1 -12  15       18.36       23.41     11.97 o 
   0 -12  15       15.13       17.02      7.49 o 
   1 -12  15        8.24        6.01      3.22 o 
   2 -12  15       31.62       41.74      4.59 o 
   3 -12  15        3.80        6.83      3.34 o 
   4 -12  15        1.36        4.29      2.39 o 
   5 -12  15        4.70        4.63      3.13 o 
  -3 -11  15       46.15       42.24      5.75 o 
  -2 -11  15       57.05       59.70      7.51 o 
  -1 -11  15        0.40        7.24      2.63 o 
   0 -11  15       84.50       93.59      7.09 o 
   1 -11  15       19.27       18.90      4.64 o 
   2 -11  15       21.30       13.98      2.85 o 
   3 -11  15        5.93        5.35      3.27 o 
   4 -11  15       17.07       14.89      2.72 o 
   5 -11  15        7.79        6.31      2.59 o 
  -4 -10  15        0.00        2.47      2.72 o 
  -3 -10  15       12.72       15.22      4.24 o 
  -2 -10  15        5.31        3.22      2.47 o 
  -1 -10  15        7.91       10.14      2.84 o 
   0 -10  15       13.00       14.58      3.64 o 
   1 -10  15       51.07       56.07      3.90 o 
   2 -10  15       19.31       15.67      2.90 o 
   3 -10  15       70.84       73.48      4.13 o 
   4 -10  15       70.20       77.07      5.16 o 
   5 -10  15        1.40        4.88      2.60 o 
   6 -10  15       13.98       18.08      5.00 o 
  -4  -9  15        0.98        3.04      2.37 o 
  -3  -9  15       68.04       66.90      5.83 o 
  -2  -9  15       36.05       39.69      6.20 o 
  -1  -9  15        0.96        1.62      2.05 o 
   0  -9  15       15.49       16.33      2.48 o 
   1  -9  15       32.15       33.65      3.92 o 
   2  -9  15        3.70        2.60      1.72 o 
   3  -9  15       83.80       89.41      4.27 o 
   4  -9  15       43.30       43.18      3.61 o 
   5  -9  15        0.12        2.12      2.59 o 
   6  -9  15        7.13       14.12      6.03 o 
  -5  -8  15       40.18       41.65      5.44 o 
  -4  -8  15       14.29       16.57      3.08 o 
  -3  -8  15        8.94        7.81      2.29 o 
  -2  -8  15       11.73        6.22      2.46 o 
  -1  -8  15       33.07       33.45      2.95 o 
   0  -8  15        3.87        3.89      1.58 o 
   1  -8  15      146.17      139.02      4.35 o 
   2  -8  15       16.72       18.47      2.32 o 
   3  -8  15        3.39        6.29      1.73 o 
   4  -8  15        7.25        6.90      1.83 o 
   5  -8  15       12.52        9.05      2.20 o 
   6  -8  15        8.52        8.23      3.83 o 
  -5  -7  15       20.13       21.42      6.24 o 
  -4  -7  15        0.28        1.46      2.03 o 
  -3  -7  15       18.75       16.23      2.90 o 
  -2  -7  15      232.25      223.49      5.46 o 
  -1  -7  15       10.91       11.44      2.13 o 
   0  -7  15      395.30      385.58      6.39 o 
   1  -7  15      438.74      420.70      7.34 o 
   2  -7  15        1.50        1.95      1.53 o 
   3  -7  15      134.45      115.72      4.41 o 
   4  -7  15       17.16       14.81      2.16 o 
   5  -7  15        2.69        3.79      1.71 o 
   6  -7  15       86.01      114.41     13.39 o 
  -6  -6  15        6.85        8.04      3.69 o 
  -5  -6  15       65.26       56.53      6.78 o 
  -4  -6  15       14.34       20.74      3.66 o 
  -3  -6  15       48.76       52.33      5.31 o 
  -2  -6  15       15.24       16.86      2.32 o 
  -1  -6  15      180.43      182.03      4.15 o 
   0  -6  15      364.44      373.70      5.49 o 
   1  -6  15      734.62      687.64      8.65 o 
   2  -6  15       50.13       44.12      3.64 o 
   3  -6  15       15.78       14.21      2.31 o 
   4  -6  15        0.24        1.90      1.37 o 
   5  -6  15       54.44       65.08      5.69 o 
   6  -6  15      169.91      185.52     13.83 o 
  -6  -5  15       39.22       45.10      8.70 o 
  -5  -5  15      124.08      112.07      6.63 o 
  -4  -5  15        4.56        0.31      2.43 o 
  -3  -5  15        2.03        4.10      1.57 o 
  -2  -5  15      108.56      116.44      3.85 o 
  -1  -5  15      162.95      154.59      4.21 o 
   0  -5  15      152.30      150.17      3.09 o 
   1  -5  15       15.45       14.59      1.82 o 
   2  -5  15      128.45      119.27      9.01 o 
   3  -5  15       13.33       14.80      1.92 o 
   4  -5  15        2.45        2.41      1.33 o 
   5  -5  15       10.46        9.72      1.66 o 
   6  -5  15        0.01        5.13      3.08 o 
  -7  -4  15       14.02       11.47      7.41 o 
  -6  -4  15       51.53       45.20      6.60 o 
  -5  -4  15        0.55        0.40      2.44 o 
  -4  -4  15       85.91       91.40      4.55 o 
  -3  -4  15      361.13      343.16      7.71 o 
  -2  -4  15       96.52      101.07      3.82 o 
  -1  -4  15       23.12       27.97      1.72 o 
   0  -4  15        0.03       -0.82      0.82 o 
   1  -4  15      824.33      789.09     11.49 o 
   2  -4  15        4.85        2.03      1.15 o 
   3  -4  15      289.25      246.75      9.49 o 
   4  -4  15       83.31       82.06      3.52 o 
   5  -4  15        1.28        4.27      3.38 o 
   6  -4  15      176.89      223.94     15.14 o 
  -7  -3  15        0.11        1.01      3.12 o 
  -6  -3  15        2.01        0.71      2.64 o 
  -5  -3  15      412.72      417.47     19.37 o 
  -4  -3  15       13.33       16.35      3.40 o 
  -3  -3  15      304.89      300.38      7.09 o 
  -2  -3  15      164.84      169.88      4.28 o 
  -1  -3  15      617.07      619.20      7.03 o 
   0  -3  15      363.90      375.64      4.56 o 
   1  -3  15      812.65      745.50      8.72 o 
   2  -3  15      201.36      178.70      4.51 o 
   3  -3  15      474.03      415.63      7.26 o 
   4  -3  15       52.76       46.93      3.11 o 
   5  -3  15       72.06       73.10      7.31 o 
   6  -3  15       32.85       31.79      6.08 o 
  -7  -2  15        5.87        4.76      3.54 o 
  -6  -2  15       26.24       26.99      4.36 o 
  -5  -2  15        1.50       -0.56      1.95 o 
  -4  -2  15      118.68      129.31      5.07 o 
  -3  -2  15       19.53       19.64      2.18 o 
  -2  -2  15        3.53        5.93      1.77 o 
  -1  -2  15       55.72       51.10      2.25 o 
   0  -2  15       13.20       11.94      1.20 o 
   1  -2  15        0.91        0.87      0.96 o 
   2  -2  15       20.82       16.97      1.57 o 
   3  -2  15      211.72      206.51      7.74 o 
   4  -2  15        3.57        4.02      1.52 o 
   5  -2  15       28.12       19.71      6.69 o 
   6  -2  15       84.24       86.64      7.03 o 
  -7  -1  15       77.60       78.66      6.65 o 
  -6  -1  15       14.51       12.52      3.31 o 
  -5  -1  15        0.37        3.24      1.38 o 
  -4  -1  15      166.16      171.68      4.92 o 
  -3  -1  15        2.14        2.43      1.26 o 
  -2  -1  15       67.06       74.91      3.05 o 
  -1  -1  15       36.70       37.57      1.99 o 
   0  -1  15        2.47        3.16      1.23 o 
   1  -1  15      235.36      209.41      4.47 o 
   2  -1  15      553.10      518.53      7.03 o 
   3  -1  15      256.33      241.26      6.11 o 
   4  -1  15       10.07       11.29      1.96 o 
   5  -1  15       22.17       30.49      4.70 o 
   6  -1  15       50.45       66.67     11.76 o 
  -7   0  15        0.49        1.89      3.03 o 
  -6   0  15        0.06        1.10      2.00 o 
  -5   0  15      317.98      343.72      8.63 o 
  -4   0  15        1.06        1.49      1.76 o 
  -3   0  15      219.02      236.29      5.49 o 
  -2   0  15      156.79      147.65      4.13 o 
  -1   0  15       74.30       70.95      2.57 o 
   0   0  15        7.94       10.04      1.42 o 
   1   0  15      124.70      104.97      3.05 o 
   2   0  15       49.92       42.06      2.17 o 
   3   0  15        1.27        1.62      1.16 o 
   4   0  15       55.73       57.08      3.72 o 
   5   0  15       19.44       25.09      4.39 o 
   6   0  15        0.45        8.40      4.07 o 
  -7   1  15       93.10      101.72      7.22 o 
  -6   1  15       15.17       16.41      3.17 o 
  -5   1  15      197.07      199.45      4.75 o 
  -4   1  15       45.33       49.61      2.87 o 
  -3   1  15      305.34      317.77      7.26 o 
  -2   1  15       68.58       75.20      3.54 o 
  -1   1  15      299.52      283.23      5.54 o 
   0   1  15       45.28       49.07      2.36 o 
   1   1  15        3.92        4.63      1.15 o 
   2   1  15       94.79       89.94      3.35 o 
   3   1  15      326.06      304.08      7.02 o 
   4   1  15        2.08        2.88      1.52 o 
   5   1  15        5.51       11.61      7.44 o 
   6   1  15       88.69      100.59     10.28 o 
  -8   2  15       30.02       30.38      6.27 o 
  -7   2  15        0.79        0.65      2.85 o 
  -6   2  15        2.39        4.52      2.44 o 
  -5   2  15      115.48      113.36      3.80 o 
  -4   2  15       15.82       21.05      2.17 o 
  -3   2  15        0.02       -1.30      1.30 o 
  -2   2  15       10.07       11.93      2.88 o 
  -1   2  15       43.19       52.73      2.69 o 
   0   2  15       62.76       56.52      2.86 o 
   1   2  15       80.43       78.57      3.17 o 
   2   2  15       13.84       17.01      1.92 o 
   3   2  15      117.75      105.79      4.34 o 
   4   2  15       22.09       20.55      2.54 o 
   5   2  15       24.28       34.16      6.85 o 
  -8   3  15       77.64       86.68      7.43 o 
  -7   3  15        2.61       -2.84      3.93 o 
  -6   3  15       84.96       84.61      5.14 o 
  -5   3  15       15.29       11.43      2.06 o 
  -4   3  15        2.45        1.35      1.24 o 
  -3   3  15      159.66      173.12      4.77 o 
  -2   3  15      138.06      108.22      3.74 o 
  -1   3  15       98.72       82.54      3.25 o 
   0   3  15      276.17      255.19      6.19 o 
   1   3  15       36.47       42.90      2.62 o 
   2   3  15      117.15      116.55      4.56 o 
   3   3  15        4.44        2.44      2.61 o 
   4   3  15       12.24        8.21      2.16 o 
   5   3  15        5.73       11.05      3.64 o 
  -8   4  15       37.59       32.83      9.33 o 
  -7   4  15       29.81       34.36      4.80 o 
  -6   4  15       32.49       37.36      4.02 o 
  -5   4  15        0.12       -0.11      1.84 o 
  -4   4  15       77.50       82.55      3.66 o 
  -3   4  15      104.54      125.52      4.25 o 
  -2   4  15       69.24       77.93      3.17 o 
  -1   4  15       67.92       66.94      3.16 o 
   0   4  15       97.81      104.53      4.26 o 
   1   4  15       17.39       18.74      2.40 o 
   2   4  15      111.56      105.49      4.91 o 
   3   4  15        1.34        4.50      1.89 o 
   4   4  15       21.18       19.44      3.04 o 
   5   4  15       33.51       39.21      7.80 o 
  -7   5  15       19.47       19.66      4.27 o 
  -6   5  15       17.74       17.24      2.96 o 
  -5   5  15        5.26        3.01      1.47 o 
  -4   5  15        0.38        0.12      1.33 o 
  -3   5  15      259.02      258.19      5.60 o 
  -2   5  15      127.72      144.65      4.25 o 
  -1   5  15       65.72       65.80      6.80 o 
   0   5  15      366.07      353.81      7.74 o 
   1   5  15        0.85        2.50      2.08 o 
   2   5  15       70.63       78.55      4.28 o 
   3   5  15        1.74        2.68      2.15 o 
   4   5  15       22.69       20.22      3.27 o 
  -7   6  15        5.44        8.07      2.75 o 
  -6   6  15        3.63        6.36      2.39 o 
  -5   6  15       30.52       30.56      2.55 o 
  -4   6  15        1.13        1.18      1.44 o 
  -3   6  15      117.20      110.17      3.96 o 
  -2   6  15      111.86      117.45      4.80 o 
  -1   6  15       77.48       71.59      3.97 o 
   0   6  15       11.65       14.48      2.68 o 
   1   6  15        6.52        8.90      2.35 o 
   2   6  15       19.40       17.37      2.83 o 
   3   6  15        4.06        2.15      2.30 o 
   4   6  15       16.61       19.31      4.16 o 
  -7   7  15        0.01        2.05      2.62 o 
  -6   7  15       16.06       14.10      2.03 o 
  -5   7  15       48.13       49.95      3.40 o 
  -4   7  15        0.48        0.72      1.49 o 
  -3   7  15        0.06       -0.34      1.47 o 
  -2   7  15       36.97       32.68      2.82 o 
  -1   7  15        2.25        2.48      2.68 o 
   0   7  15        0.08        2.43      3.16 o 
   1   7  15      123.34      134.58     12.88 o 
   2   7  15       32.15       32.52      9.88 o 
   3   7  15        2.23        4.36      2.91 o 
  -7   8  15       13.81        7.71      6.38 o 
  -6   8  15       59.27       59.36      3.64 o 
  -5   8  15        7.23        3.76      2.32 o 
  -4   8  15        7.07        6.92      2.01 o 
  -3   8  15       20.84       23.40      3.43 o 
  -2   8  15       39.27       39.94      3.57 o 
  -1   8  15        4.89       10.63      3.39 o 
   0   8  15       55.18       59.20      4.83 o 
   1   8  15      121.44      137.22      8.40 o 
   2   8  15       17.51       18.94      4.55 o 
  -6   9  15       31.60       36.08      3.89 o 
  -5   9  15       17.94       17.40      2.70 o 
  -4   9  15        0.39       -1.61      1.82 o 
  -3   9  15       32.05       27.50      3.52 o 
  -2   9  15        9.87        8.84      2.45 o 
  -1   9  15        1.27        6.75      3.08 o 
   0   9  15       10.44       10.73      3.88 o 
   1   9  15       22.14       22.04      4.87 o 
   2   9  15      131.52      111.66     13.12 o 
  -5  10  15       11.38       11.04      2.70 o 
  -4  10  15        4.35        7.86      2.68 o 
  -3  10  15        1.41        3.87      2.44 o 
  -2  10  15      172.35      165.11      7.55 o 
  -1  10  15        0.21        2.18      4.35 o 
   0  10  15       57.47       80.42     17.43 o 
  -4  11  15        4.80        6.66      3.26 o 
  -3  11  15        3.89        8.51      3.26 o 
  -2  11  15       51.37       44.02      6.08 o 
  -1  11  15        0.73        1.58      4.75 o 
   0 -13  16        2.04        5.43      5.18 o 
   1 -13  16        0.14        3.64      3.48 o 
   2 -13  16       42.09       55.33      5.45 o 
   3 -13  16        0.17        3.38      3.90 o 
  -2 -12  16        9.72       13.68      4.33 o 
  -1 -12  16       55.17       61.97     10.40 o 
   0 -12  16       31.57       26.51      4.99 o 
   1 -12  16      123.51      148.82     14.80 o 
   2 -12  16        1.41        7.59      3.70 o 
   3 -12  16        2.46        0.12      3.09 o 
   4 -12  16        6.08        7.51      3.92 o 
  -3 -11  16        1.54        6.72      3.58 o 
  -2 -11  16       55.07       44.39      5.95 o 
  -1 -11  16        8.66        7.23      3.65 o 
   0 -11  16       67.73       72.89      6.61 o 
   1 -11  16        0.32        0.61      2.71 o 
   2 -11  16       49.09       52.57      5.91 o 
   3 -11  16        4.80        7.25      3.42 o 
   4 -11  16        4.30        8.01      2.51 o 
   5 -11  16        0.40        4.39      2.20 o 
  -3 -10  16        4.00        5.45      3.44 o 
  -2 -10  16        3.65        6.02      2.68 o 
  -1 -10  16        1.53        2.05      2.31 o 
   0 -10  16      106.01      122.98     14.14 o 
   1 -10  16        5.57        7.00      2.40 o 
   2 -10  16       72.90       67.74      5.20 o 
   3 -10  16        1.11        1.85      2.07 o 
   4 -10  16        1.54        2.98      2.20 o 
   5 -10  16        4.07        7.43      2.49 o 
  -4  -9  16       21.46       21.22      3.29 o 
  -3  -9  16      103.41      111.47      4.82 o 
  -2  -9  16       70.12       77.78      5.24 o 
  -1  -9  16       15.57       18.50      3.17 o 
   0  -9  16       82.84       81.47      4.92 o 
   1  -9  16        0.02        2.65      1.58 o 
   2  -9  16       40.78       40.01      3.53 o 
   3  -9  16        6.39        5.61      1.87 o 
   4  -9  16        3.91        2.26      1.93 o 
   5  -9  16        0.63        1.77      1.81 o 
   6  -9  16       19.30       12.49      4.47 o 
  -5  -8  16       85.55       68.41      6.46 o 
  -4  -8  16       36.28       35.48      3.74 o 
  -3  -8  16       44.05       41.12      3.63 o 
  -2  -8  16       61.10       58.94      3.87 o 
  -1  -8  16      231.31      203.44      6.47 o 
   0  -8  16      264.53      238.52      6.51 o 
   1  -8  16       80.38       75.89      3.50 o 
   2  -8  16       37.22       35.17      3.19 o 
   3  -8  16       32.42       30.48      5.76 o 
   4  -8  16        1.15        3.39      2.13 o 
   5  -8  16        1.82        1.66      2.44 o 
   6  -8  16        4.47        4.18      3.38 o 
  -5  -7  16       19.32       12.90      5.03 o 
  -4  -7  16        2.92        2.14      2.64 o 
  -3  -7  16       14.42       13.42      2.55 o 
  -2  -7  16        0.30       -0.03      1.30 o 
  -1  -7  16      241.58      223.57      8.55 o 
   0  -7  16        1.02        3.27      1.54 o 
   1  -7  16      180.98      157.83      5.27 o 
   2  -7  16        5.28        6.15      1.72 o 
   3  -7  16       16.61       14.91      2.18 o 
   4  -7  16        0.71        0.78      1.51 o 
   5  -7  16       23.85       27.92      2.82 o 
   6  -7  16        8.02        8.69      3.88 o 
  -6  -6  16       66.50       70.40     28.87 o 
  -5  -6  16       23.14       13.24      9.43 o 
  -4  -6  16      317.75      293.96      9.50 o 
  -3  -6  16       39.96       41.70      3.39 o 
  -2  -6  16       46.49       47.82      2.92 o 
  -1  -6  16       58.39       51.11      2.53 o 
   0  -6  16      406.50      392.52      8.45 o 
   1  -6  16        4.79        2.60      1.46 o 
   2  -6  16      136.09      123.51      4.20 o 
   3  -6  16      243.10      224.37      5.76 o 
   4  -6  16       48.44       59.30      3.39 o 
   5  -6  16       12.80       12.19      2.67 o 
   6  -6  16        2.87       -1.58      3.54 o 
  -6  -5  16       55.48       47.52      7.09 o 
  -5  -5  16       27.71       21.75      4.19 o 
  -4  -5  16      235.45      233.74     13.33 o 
  -3  -5  16       26.39       26.12      2.86 o 
  -2  -5  16      159.89      151.38      4.53 o 
  -1  -5  16        5.97        8.32      1.29 o 
   0  -5  16      146.09      139.44      3.67 o 
   1  -5  16       37.43       35.55      2.53 o 
   2  -5  16        0.02        1.24      1.24 o 
   3  -5  16       12.49       13.77      2.02 o 
   4  -5  16       10.61        8.30      1.73 o 
   5  -5  16       72.33       74.51      5.79 o 
   6  -5  16       22.09       10.86      4.99 o 
  -6  -4  16        0.49       -0.20      4.06 o 
  -5  -4  16      103.76      114.50      8.54 o 
  -4  -4  16      138.60      149.10      8.01 o 
  -3  -4  16      121.62      114.76      4.62 o 
  -2  -4  16      138.46      145.80      3.75 o 
  -1  -4  16       12.68       12.60      1.51 o 
   0  -4  16      421.73      404.67      5.20 o 
   1  -4  16      749.20      717.26      9.86 o 
   2  -4  16        8.34        5.92      1.39 o 
   3  -4  16       88.09       72.10      3.42 o 
   4  -4  16       29.48       25.93      2.43 o 
   5  -4  16       59.38       70.85      3.40 o 
   6  -4  16       25.69       34.65      6.70 o 
  -7  -3  16       16.94        8.96      5.97 o 
  -6  -3  16        8.43       11.52      3.66 o 
  -5  -3  16      131.58      138.07      7.88 o 
  -4  -3  16       97.48       91.06      5.33 o 
  -3  -3  16      145.58      155.36      5.23 o 
  -2  -3  16       18.80       20.19      1.93 o 
  -1  -3  16      170.71      171.65      3.83 o 
   0  -3  16       51.08       49.91      2.14 o 
   1  -3  16      177.87      178.42      4.06 o 
   2  -3  16        6.67        5.72      1.44 o 
   3  -3  16      240.39      237.83      5.58 o 
   4  -3  16        2.90        4.04      1.70 o 
   5  -3  16        1.57        2.94      1.30 o 
   6  -3  16        5.59        1.23      4.24 o 
  -7  -2  16       30.24       23.43      4.72 o 
  -6  -2  16        3.87        1.69      2.83 o 
  -5  -2  16       59.65       59.39      4.34 o 
  -4  -2  16        1.88        2.36      1.91 o 
  -3  -2  16       16.34       21.11      4.00 o 
  -2  -2  16      398.48      374.68      6.60 o 
  -1  -2  16       68.95       70.79      2.63 o 
   0  -2  16       16.92       12.81      1.71 o 
   1  -2  16      256.52      257.58      4.89 o 
   2  -2  16      140.28      133.38      3.99 o 
   3  -2  16       26.53       24.57      2.22 o 
   4  -2  16       20.57       22.22      2.53 o 
   5  -2  16      125.16      129.83      7.94 o 
   6  -2  16       10.05       13.81      3.80 o 
  -7  -1  16        7.09        2.57      3.29 o 
  -6  -1  16        0.40        2.08      2.18 o 
  -5  -1  16        9.82       10.61      1.86 o 
  -4  -1  16       48.30       50.95      3.82 o 
  -3  -1  16       22.21       19.22      2.15 o 
  -2  -1  16       46.50       55.09      2.83 o 
  -1  -1  16      240.63      218.90      4.71 o 
   0  -1  16       35.15       30.46      1.80 o 
   1  -1  16      209.57      210.15      4.36 o 
   2  -1  16       58.57       58.86      2.56 o 
   3  -1  16       20.55       19.14      2.32 o 
   4  -1  16       15.86       19.41      3.26 o 
   5  -1  16      119.50      121.51     10.25 o 
   6  -1  16       45.01       53.87      7.77 o 
  -7   0  16        0.06        1.06      2.76 o 
  -6   0  16       32.95       34.23      3.84 o 
  -5   0  16       52.52       54.67      3.38 o 
  -4   0  16       30.44       27.24      2.64 o 
  -3   0  16      534.58      515.88      9.20 o 
  -2   0  16      562.78      564.04      8.51 o 
  -1   0  16      151.77      138.61      3.82 o 
   0   0  16       18.61       17.37      1.82 o 
   1   0  16       41.24       40.15      2.19 o 
   2   0  16       25.96       27.47      2.29 o 
   3   0  16       36.66       35.92      2.56 o 
   4   0  16        4.66        1.42      1.73 o 
   5   0  16        0.85        8.42      5.40 o 
   6   0  16       13.78       19.07      5.24 o 
  -7   1  16        4.57       -2.70      2.70 o 
  -6   1  16        0.63        3.92      2.46 o 
  -5   1  16      103.19      105.16      3.64 o 
  -4   1  16       18.09       17.11      2.16 o 
  -3   1  16      135.96      131.79      5.40 o 
  -2   1  16       83.08      101.56      5.78 o 
  -1   1  16        0.07        0.94      1.16 o 
   0   1  16       19.31       18.10      1.89 o 
   1   1  16       33.34       31.31      2.56 o 
   2   1  16      181.61      172.56      4.63 o 
   3   1  16        0.15       -0.83      1.33 o 
   4   1  16      176.08      176.98      6.83 o 
   5   1  16        3.35        0.95      2.74 o 
  -7   2  16       76.91       78.57      6.55 o 
  -6   2  16        2.54       -0.41      2.18 o 
  -5   2  16      166.78      165.71      4.72 o 
  -4   2  16        6.34        7.15      2.89 o 
  -3   2  16       43.39       52.55      3.51 o 
  -2   2  16       16.79       21.20      2.39 o 
  -1   2  16      230.28      179.78      6.24 o 
   0   2  16        8.79        5.20      2.10 o 
   1   2  16        0.32        1.31      1.19 o 
   2   2  16      486.06      482.38      8.11 o 
   3   2  16       17.07        9.99      3.59 o 
   4   2  16       43.22       41.65      3.33 o 
   5   2  16       38.14       42.57      7.64 o 
  -7   3  16        2.10        0.03      3.52 o 
  -6   3  16       33.76       32.73      4.43 o 
  -5   3  16       22.06       28.78      2.87 o 
  -4   3  16       27.90       26.87      2.57 o 
  -3   3  16      169.98      159.31      4.72 o 
  -2   3  16       20.93       22.34      2.51 o 
  -1   3  16       10.65        4.01      1.89 o 
   0   3  16        2.40        3.37      1.50 o 
   1   3  16       56.14       66.13      4.90 o 
   2   3  16      211.59      203.37      6.71 o 
   3   3  16       32.28       32.08      3.14 o 
   4   3  16        2.80        2.38      2.17 o 
   5   3  16        4.35        9.29      4.08 o 
  -7   4  16       14.79        7.89      3.52 o 
  -6   4  16       58.75       60.69      5.42 o 
  -5   4  16        6.40        8.22      2.18 o 
  -4   4  16      154.60      150.58      4.85 o 
  -3   4  16      190.32      184.16      5.21 o 
  -2   4  16       10.05       10.17      1.73 o 
  -1   4  16        4.80        4.55      1.72 o 
   0   4  16       91.60       91.49      4.18 o 
   1   4  16       12.84       13.29      3.23 o 
   2   4  16        0.91        1.48      1.66 o 
   3   4  16      151.91      153.62      5.70 o 
   4   4  16       46.10       36.84      3.83 o 
  -7   5  16       15.01       20.21      3.35 o 
  -6   5  16        7.55        8.20      2.61 o 
  -5   5  16       25.54       25.17      2.37 o 
  -4   5  16        8.41        7.26      1.73 o 
  -3   5  16       70.87       77.86      3.46 o 
  -2   5  16       32.15       33.25      2.71 o 
  -1   5  16       37.59       43.91      3.34 o 
   0   5  16      265.86      247.74     12.69 o 
   1   5  16       99.24       94.09      5.14 o 
   2   5  16       57.33       69.53      4.90 o 
   3   5  16       81.98       77.70      8.02 o 
   4   5  16       58.14       64.94      4.79 o 
  -7   6  16        0.52        4.00      2.93 o 
  -6   6  16       12.90        8.22      1.69 o 
  -5   6  16        1.55        0.82      1.61 o 
  -4   6  16       19.97       22.12      2.66 o 
  -3   6  16       45.13       41.90      2.88 o 
  -2   6  16       34.65       31.39      2.75 o 
  -1   6  16       17.64       14.19      2.44 o 
   0   6  16      132.11      127.61      5.94 o 
   1   6  16        6.83        6.02      2.50 o 
   2   6  16       25.91       26.44      3.57 o 
   3   6  16        2.96        5.04      2.60 o 
  -7   7  16        8.81       12.68      3.53 o 
  -6   7  16       83.70       75.94      5.99 o 
  -5   7  16       11.17        6.98      2.07 o 
  -4   7  16        1.22        1.10      1.64 o 
  -3   7  16        8.30        7.96      2.21 o 
  -2   7  16        5.80        5.23      1.92 o 
  -1   7  16        8.01       10.44      3.12 o 
   0   7  16        0.02        1.24      1.98 o 
   1   7  16       43.81       40.21      4.13 o 
   2   7  16       26.96       31.86      7.91 o 
   3   7  16       20.85       18.13      4.25 o 
  -6   8  16       67.88       69.78      4.06 o 
  -5   8  16        2.12        1.70      1.90 o 
  -4   8  16       77.59       79.48      4.01 o 
  -3   8  16       35.18       37.35      3.39 o 
  -2   8  16        6.50        8.08      2.84 o 
  -1   8  16       19.15       23.77      4.42 o 
   0   8  16       24.45       21.94      6.17 o 
   1   8  16        6.77        7.84      3.63 o 
   2   8  16       60.52       75.07      7.33 o 
  -6   9  16       11.56       10.72      2.38 o 
  -5   9  16       32.00       25.95      3.33 o 
  -4   9  16      191.81      191.64      7.11 o 
  -3   9  16      162.51      167.82      6.62 o 
  -2   9  16       31.91       30.84      8.52 o 
  -1   9  16       28.96       32.63      6.21 o 
   0   9  16       46.72       45.33     10.48 o 
   1   9  16        0.42        3.73      3.45 o 
  -5  10  16        3.99        5.51      2.54 o 
  -4  10  16       17.24        9.46      7.08 o 
  -3  10  16        1.27        1.34      2.34 o 
  -2  10  16       25.75       25.71      4.01 o 
  -1  10  16        4.74        4.82      5.19 o 
   0  10  16       24.46        7.53      5.87 o 
  -4  11  16        0.01        4.72      5.68 o 
  -3  11  16        0.07       -2.23      2.68 o 
  -2  11  16       33.57       25.01      7.94 o 
   0 -13  17       87.25      132.07     13.18 o 
   1 -13  17       44.08       51.85      6.69 o 
   2 -13  17       61.49       69.93      7.31 o 
  -1 -12  17       90.32      101.79      8.36 o 
   0 -12  17       14.09       30.31      8.74 o 
   1 -12  17       18.21       24.15      6.95 o 
   2 -12  17        6.53        9.73      3.74 o 
   3 -12  17        0.03        3.64      3.36 o 
   4 -12  17        0.28        1.75      2.79 o 
  -2 -11  17        7.99        9.50      3.80 o 
  -1 -11  17        5.80        2.77      2.55 o 
   0 -11  17       12.07       19.35      4.31 o 
   1 -11  17       58.49       62.22      6.30 o 
   2 -11  17       25.58       33.94      6.06 o 
   3 -11  17       24.66       22.51      4.72 o 
   4 -11  17        0.02        4.37      2.38 o 
  -3 -10  17       37.64       50.07      6.11 o 
  -2 -10  17       16.64       15.07      3.17 o 
  -1 -10  17      129.52      146.18     10.91 o 
   0 -10  17       19.79       24.33      4.55 o 
   1 -10  17        6.14        3.39      1.90 o 
   2 -10  17       53.65       58.83      5.02 o 
   3 -10  17       15.73       18.70      3.44 o 
   4 -10  17       28.61       38.78      3.94 o 
   5 -10  17        8.26        9.42      2.72 o 
  -4  -9  17       49.30       59.96      4.69 o 
  -3  -9  17        0.43        1.56      3.57 o 
  -2  -9  17       88.09       87.92      6.15 o 
  -1  -9  17      192.58      189.28      8.33 o 
   0  -9  17       27.74       29.45      3.53 o 
   1  -9  17       43.83       38.22      3.32 o 
   2  -9  17       21.59       20.48      2.97 o 
   3  -9  17        0.48        1.38      1.89 o 
   4  -9  17        3.34        4.73      2.09 o 
   5  -9  17       13.95        9.91      2.55 o 
  -5  -8  17        5.61       10.31      3.84 o 
  -4  -8  17       24.88       24.71      7.00 o 
  -3  -8  17       23.22       19.73      3.75 o 
  -2  -8  17        1.01        1.48      2.20 o 
  -1  -8  17       55.15       62.47      3.90 o 
   0  -8  17       46.04       50.70      4.03 o 
   1  -8  17      117.62      119.15      9.37 o 
   2  -8  17       46.63       48.21      3.69 o 
   3  -8  17       14.64        8.58      2.03 o 
   4  -8  17        4.80        5.93      2.17 o 
   5  -8  17       43.72       37.44      3.39 o 
   6  -8  17       17.09       23.16      5.37 o 
  -5  -7  17       83.10       65.36     10.48 o 
  -4  -7  17       10.36       12.98      3.35 o 
  -3  -7  17       80.43       70.35      4.28 o 
  -2  -7  17       39.51       45.05      3.15 o 
  -1  -7  17      465.68      472.02      9.30 o 
   0  -7  17      124.95      130.03      5.46 o 
   1  -7  17      117.36      103.23      4.44 o 
   2  -7  17        3.22        4.40      1.68 o 
   3  -7  17       38.63       38.66      3.51 o 
   4  -7  17       21.17       23.04      2.90 o 
   5  -7  17       13.25       11.93      2.56 o 
   6  -7  17        7.58       15.41      5.60 o 
  -6  -6  17       10.47       13.92      5.24 o 
  -5  -6  17        7.04        2.71      3.47 o 
  -4  -6  17      158.47      168.26      7.52 o 
  -3  -6  17      226.40      232.54      6.82 o 
  -2  -6  17       36.41       38.29      2.77 o 
  -1  -6  17        7.73        5.37      1.60 o 
   0  -6  17        0.60        0.20      1.09 o 
   1  -6  17      252.76      226.56      6.26 o 
   2  -6  17       45.96       45.39      3.08 o 
   3  -6  17       44.58       43.69      3.08 o 
   4  -6  17       29.36       26.21      2.64 o 
   5  -6  17        3.01        5.04      1.80 o 
   6  -6  17      251.89      333.99     17.32 o 
  -6  -5  17       16.58       10.69      6.97 o 
  -5  -5  17        2.48        4.08      3.12 o 
  -4  -5  17      244.75      227.87     10.60 o 
  -3  -5  17       89.98      100.34      4.63 o 
  -2  -5  17      162.96      166.10      6.99 o 
  -1  -5  17      160.21      166.10      3.73 o 
   0  -5  17      359.58      350.20      6.59 o 
   1  -5  17       29.17       27.27      2.45 o 
   2  -5  17        4.88        3.28      1.62 o 
   3  -5  17       15.36       19.44      2.33 o 
   4  -5  17        5.29        5.67      1.73 o 
   5  -5  17       16.09       10.11      2.24 o 
   6  -5  17        1.60        5.65      3.92 o 
  -6  -4  17        1.89       -1.79      3.47 o 
  -5  -4  17       27.92       34.74      4.65 o 
  -4  -4  17      153.09      148.27      6.25 o 
  -3  -4  17       56.96       56.74      3.32 o 
  -2  -4  17       84.05       80.25      3.32 o 
  -1  -4  17        0.00        0.94      1.03 o 
   0  -4  17        4.93        4.71      1.23 o 
   1  -4  17       94.98       91.17      3.53 o 
   2  -4  17        2.32        4.46      1.41 o 
   3  -4  17        0.86        2.53      1.39 o 
   4  -4  17      126.10      121.23      4.37 o 
   5  -4  17        1.31        3.53      1.86 o 
   6  -4  17       51.06       46.13      7.42 o 
  -7  -3  17      149.28      144.72     15.06 o 
  -6  -3  17        9.87        8.27      3.59 o 
  -5  -3  17       31.43       29.55      4.30 o 
  -4  -3  17       99.20       94.11      4.79 o 
  -3  -3  17      387.70      394.18      8.57 o 
  -2  -3  17      105.26      108.33      3.39 o 
  -1  -3  17      233.72      225.28      4.81 o 
   0  -3  17        2.60        2.07      1.20 o 
   1  -3  17      166.88      158.21      4.44 o 
   2  -3  17       16.04       16.68      2.00 o 
   3  -3  17        9.27        4.22      1.42 o 
   4  -3  17       59.92       63.28      3.76 o 
   5  -3  17        0.12        0.73      1.50 o 
   6  -3  17       88.78       95.47      9.69 o 
  -7  -2  17       34.29       27.38      5.10 o 
  -6  -2  17       10.45        7.56      3.30 o 
  -5  -2  17        9.25        9.27      2.74 o 
  -4  -2  17        6.11        8.01      2.43 o 
  -3  -2  17        0.31        3.03      1.54 o 
  -2  -2  17        1.44        1.86      1.18 o 
  -1  -2  17       20.86       20.55      1.80 o 
   0  -2  17       12.07       11.82      1.68 o 
   1  -2  17      228.38      213.26      4.57 o 
   2  -2  17       32.53       29.76      3.39 o 
   3  -2  17        0.15        1.37      1.41 o 
   4  -2  17      175.59      172.05      5.60 o 
   5  -2  17        0.68        0.92      2.40 o 
   6  -2  17        2.46        3.31      3.25 o 
  -7  -1  17       42.50       29.55      4.98 o 
  -6  -1  17       14.46       15.67      3.23 o 
  -5  -1  17        0.61        1.60      1.49 o 
  -4  -1  17       39.69       38.50      4.63 o 
  -3  -1  17       69.05       62.22      4.02 o 
  -2  -1  17      385.95      387.27      6.95 o 
  -1  -1  17       75.58       64.61      2.59 o 
   0  -1  17       39.71       34.60      2.40 o 
   1  -1  17      125.57      115.15      3.40 o 
   2  -1  17        2.47        2.06      1.09 o 
   3  -1  17       23.47       23.31      2.57 o 
   4  -1  17      115.13      115.54      5.35 o 
   5  -1  17        2.68        5.51      3.01 o 
  -7   0  17        4.67        6.27      3.97 o 
  -6   0  17       16.81       13.56      3.12 o 
  -5   0  17        0.69        2.57      1.56 o 
  -4   0  17        0.34        2.51      1.66 o 
  -3   0  17      101.68      100.96      3.91 o 
  -2   0  17       63.80       83.52      3.43 o 
  -1   0  17        0.31        1.82      1.60 o 
   0   0  17      312.86      347.47      6.49 o 
   1   0  17      283.30      266.90      5.14 o 
   2   0  17       16.68       14.23      1.93 o 
   3   0  17       28.59       31.28      3.17 o 
   4   0  17        0.50        0.94      1.81 o 
   5   0  17        0.78        5.29      3.99 o 
  -7   1  17        5.36        1.61      3.27 o 
  -6   1  17       20.02       19.71      3.40 o 
  -5   1  17        1.58        2.89      1.44 o 
  -4   1  17       14.73       16.89      2.21 o 
  -3   1  17       12.33       13.74      2.32 o 
  -2   1  17      385.72      348.75      7.62 o 
  -1   1  17        0.07       -1.05      2.93 o 
   0   1  17      977.88      919.13     11.50 o 
   1   1  17       26.15       26.28      2.27 o 
   2   1  17        8.89        9.68      1.76 o 
   3   1  17       20.63       19.56      3.36 o 
   4   1  17      148.89      154.21      7.70 o 
   5   1  17       29.84       26.47      4.97 o 
  -7   2  17       21.40       24.95      4.61 o 
  -6   2  17        4.12        2.33      2.70 o 
  -5   2  17        2.74        4.11      1.64 o 
  -4   2  17       97.93       94.14      4.02 o 
  -3   2  17        2.16        1.23      1.92 o 
  -2   2  17        1.70        5.82      1.77 o 
  -1   2  17        4.63        2.09      1.91 o 
   0   2  17      116.33      122.83      3.96 o 
   1   2  17       16.51       14.32      1.91 o 
   2   2  17      178.18      186.01      6.35 o 
   3   2  17        2.35        1.35      2.03 o 
   4   2  17       12.68       13.40      2.75 o 
   5   2  17        8.32       25.34      6.87 o 
  -7   3  17        0.43       -0.30      3.31 o 
  -6   3  17       11.32       14.23      3.59 o 
  -5   3  17        0.01       -0.31      1.52 o 
  -4   3  17        6.11        5.71      1.83 o 
  -3   3  17      172.81      181.90      5.19 o 
  -2   3  17       46.19       43.74      6.35 o 
  -1   3  17       55.82       50.47      3.94 o 
   0   3  17        0.17       -0.94      1.38 o 
   1   3  17       27.72       25.61      3.13 o 
   2   3  17       20.39       15.85      2.47 o 
   3   3  17       83.53       90.95      4.69 o 
   4   3  17       51.73       46.41      4.48 o 
  -7   4  17        2.32        7.92      3.51 o 
  -6   4  17       34.69       36.77      4.80 o 
  -5   4  17       20.32       16.71      2.35 o 
  -4   4  17      161.37      161.58      5.13 o 
  -3   4  17      169.41      179.49      5.43 o 
  -2   4  17        7.11        4.98      1.69 o 
  -1   4  17        3.36        7.23      2.07 o 
   0   4  17      104.66      103.01      4.98 o 
   1   4  17       15.14       13.20      2.67 o 
   2   4  17       69.48       68.63      4.64 o 
   3   4  17      185.10      193.24      7.51 o 
   4   4  17        6.31        9.48      2.73 o 
  -7   5  17        1.07        3.58      2.56 o 
  -6   5  17        1.58        2.18      1.35 o 
  -5   5  17       19.09       15.83      2.36 o 
  -4   5  17       45.37       48.77      3.08 o 
  -3   5  17       55.70       59.78      3.24 o 
  -2   5  17       62.07       59.64      4.62 o 
  -1   5  17       19.01       23.85      2.81 o 
   0   5  17      150.82      161.94      6.58 o 
   1   5  17      121.01      114.30      5.64 o 
   2   5  17       59.35       60.68      4.18 o 
   3   5  17       86.68       88.41      6.03 o 
  -7   6  17       18.77       14.10      6.63 o 
  -6   6  17        4.19        2.93      1.66 o 
  -5   6  17       32.74       32.25      3.09 o 
  -4   6  17       96.84      100.70      4.18 o 
  -3   6  17        0.01        0.82      1.57 o 
  -2   6  17       36.64       44.30      4.35 o 
  -1   6  17        0.62        2.52      2.56 o 
   0   6  17       21.91       21.93      3.34 o 
   1   6  17        3.20        3.79      2.45 o 
   2   6  17       11.88       16.84      6.44 o 
   3   6  17       28.06       29.62      4.07 o 
  -6   7  17        4.03        2.88      2.54 o 
  -5   7  17      115.51      106.69      5.75 o 
  -4   7  17       22.38       22.35      2.63 o 
  -3   7  17        2.51        3.89      2.12 o 
  -2   7  17       28.29       32.71      3.40 o 
  -1   7  17        6.48        7.02      2.98 o 
   0   7  17        5.99        3.91      2.39 o 
   1   7  17        2.86        6.33      2.58 o 
   2   7  17       13.64       16.06      4.31 o 
  -6   8  17        0.03        1.25      1.98 o 
  -5   8  17       86.49       86.69      4.59 o 
  -4   8  17        6.76        2.88      2.16 o 
  -3   8  17      274.22      294.39      7.61 o 
  -2   8  17        1.86        2.09      2.24 o 
  -1   8  17       67.37       61.25      8.58 o 
   0   8  17        9.58        8.85      2.73 o 
   1   8  17       10.68        8.92      9.31 o 
   2   8  17        7.53        8.62      5.52 o 
  -5   9  17        3.59        3.90      2.74 o 
  -4   9  17       25.94       15.14      3.10 o 
  -3   9  17        0.69        2.20      2.45 o 
  -2   9  17        6.83        9.96      3.60 o 
  -1   9  17       23.62       34.10      5.49 o 
   0   9  17       27.22       25.14      5.48 o 
   1   9  17        0.84        3.68      5.56 o 
  -4  10  17        0.23       -0.03      2.76 o 
  -3  10  17       26.80       25.24      5.22 o 
  -2  10  17        0.08        1.10      5.07 o 
  -1  10  17       48.72       48.34      9.53 o 
  -1 -12  18        6.26       10.62      3.48 o 
   0 -12  18        6.69        5.60      3.63 o 
   1 -12  18       32.68       37.03      5.80 o 
   2 -12  18        5.51        1.66      3.40 o 
   3 -12  18        0.29        4.42      3.52 o 
  -2 -11  18       29.76       31.41      4.35 o 
  -1 -11  18        0.01        3.69      2.70 o 
   0 -11  18       25.59       23.75      4.65 o 
   1 -11  18        1.86       -0.94      3.88 o 
   2 -11  18       13.57       10.31      4.65 o 
   3 -11  18       29.67       36.59      5.54 o 
   4 -11  18       27.50       26.17      3.96 o 
  -3 -10  18       69.30       76.55      7.11 o 
  -2 -10  18      255.53      263.51     11.99 o 
  -1 -10  18       12.93       18.05      3.40 o 
   0 -10  18      150.95      140.15     11.41 o 
   1 -10  18       19.88       15.94      3.32 o 
   2 -10  18       45.70       54.19      5.97 o 
   3 -10  18        0.25        0.99      2.35 o 
   4 -10  18       39.14       42.54      4.02 o 
   5 -10  18        0.01       -1.11      1.94 o 
  -4  -9  18       19.06       25.11      7.00 o 
  -3  -9  18        0.14        2.01      2.60 o 
  -2  -9  18       37.32       33.52      4.28 o 
  -1  -9  18       42.91       41.43      4.30 o 
   0  -9  18       72.13       76.14      6.50 o 
   1  -9  18       35.95       43.14      4.26 o 
   2  -9  18       49.26       48.40      3.99 o 
   3  -9  18       22.45       30.76      3.49 o 
   4  -9  18        3.71        6.63      2.37 o 
   5  -9  18      128.69      153.62      6.53 o 
  -4  -8  18        3.22        3.30      4.45 o 
  -3  -8  18        0.04        2.72      2.19 o 
  -2  -8  18       38.20       40.27      4.20 o 
  -1  -8  18       11.81       13.12      2.81 o 
   0  -8  18       20.62       25.95      6.31 o 
   1  -8  18       46.88       37.73      3.43 o 
   2  -8  18       80.08       90.31      5.10 o 
   3  -8  18        1.00        0.25      1.78 o 
   4  -8  18      186.37      222.09      7.10 o 
   5  -8  18       16.50       13.67      2.77 o 
  -5  -7  18        7.78       10.00      4.68 o 
  -4  -7  18       31.13       29.44      4.38 o 
  -3  -7  18       50.15       49.58      3.92 o 
  -2  -7  18        8.37        7.22      1.85 o 
  -1  -7  18       21.60       23.93      2.79 o 
   0  -7  18       47.48       48.08      3.83 o 
   1  -7  18       12.67       10.49      2.16 o 
   2  -7  18        9.29        8.99      2.02 o 
   3  -7  18        1.65        3.15      2.93 o 
   4  -7  18       67.86       72.73      4.41 o 
   5  -7  18       87.23       87.63      4.46 o 
  -5  -6  18        0.21       -2.72      2.88 o 
  -4  -6  18      138.95      142.78      8.00 o 
  -3  -6  18       27.87       25.97      3.81 o 
  -2  -6  18        4.68        2.38      1.67 o 
  -1  -6  18       87.64       91.80      4.28 o 
   0  -6  18      135.50      124.06      5.57 o 
   1  -6  18      278.94      274.08      7.20 o 
   2  -6  18       12.07       12.28      2.04 o 
   3  -6  18       28.65       25.37      3.29 o 
   4  -6  18        1.84        1.06      2.50 o 
   5  -6  18       92.63      112.91      4.75 o 
   6  -6  18        1.70       11.24      4.35 o 
  -6  -5  18       42.63       38.86     10.68 o 
  -5  -5  18        4.71        6.70      3.32 o 
  -4  -5  18       27.69       22.03      3.83 o 
  -3  -5  18        0.01        2.71      1.86 o 
  -2  -5  18       33.06       37.33      3.14 o 
  -1  -5  18        0.35        1.01      1.04 o 
   0  -5  18       13.42       13.70      2.12 o 
   1  -5  18      211.39      210.77      6.10 o 
   2  -5  18      129.00      132.15      5.78 o 
   3  -5  18       79.07       78.61      3.85 o 
   4  -5  18        3.80        3.95      1.64 o 
   5  -5  18        4.35        2.78      2.04 o 
   6  -5  18        5.40       13.93      5.28 o 
  -6  -4  18        6.38        6.61      4.53 o 
  -5  -4  18        4.77        7.76      3.33 o 
  -4  -4  18        0.95        4.56      2.15 o 
  -3  -4  18       29.00       28.57      3.05 o 
  -2  -4  18      207.18      213.13      6.16 o 
  -1  -4  18        2.73        3.05      1.14 o 
   0  -4  18      142.68      137.10      4.72 o 
   1  -4  18      103.73      100.84      4.19 o 
   2  -4  18        1.03        1.81      1.32 o 
   3  -4  18      107.75      109.28      4.58 o 
   4  -4  18       25.98       31.60      3.12 o 
   5  -4  18       27.29       20.61      2.68 o 
   6  -4  18       66.24       70.52      9.04 o 
  -6  -3  18       11.91        5.85      3.39 o 
  -5  -3  18       39.96       34.82      4.56 o 
  -4  -3  18       13.36       11.31      2.47 o 
  -3  -3  18        0.07        0.85      1.68 o 
  -2  -3  18       12.10        9.98      1.58 o 
  -1  -3  18       16.05       16.99      1.69 o 
   0  -3  18      117.48      107.19      3.69 o 
   1  -3  18       37.71       36.13      2.63 o 
   2  -3  18       33.61       28.88      2.98 o 
   3  -3  18       25.03       24.83      2.60 o 
   4  -3  18       24.40       23.07      2.73 o 
   5  -3  18       11.36       10.82      2.10 o 
  -7  -2  18       25.32       24.44      6.19 o 
  -6  -2  18        0.12        2.14      2.99 o 
  -5  -2  18        0.05        2.10      2.19 o 
  -4  -2  18        5.13        4.06      2.11 o 
  -3  -2  18      260.17      251.52      5.96 o 
  -2  -2  18       58.32       61.20      3.07 o 
  -1  -2  18      242.09      232.44      4.30 o 
   0  -2  18      150.29      134.93      4.35 o 
   1  -2  18        3.26        1.62      1.07 o 
   2  -2  18       40.72       38.12      2.86 o 
   3  -2  18      229.01      218.46      6.37 o 
   4  -2  18        8.39        7.28      2.02 o 
   5  -2  18       24.97       21.64      3.62 o 
  -7  -1  18        6.62        0.64      3.29 o 
  -6  -1  18        0.29       -1.04      2.48 o 
  -5  -1  18       34.21       32.72      2.78 o 
  -4  -1  18       15.07       19.72      2.95 o 
  -3  -1  18       60.33       72.66      3.56 o 
  -2  -1  18       46.06       45.76      3.96 o 
  -1  -1  18       69.94       73.62      3.76 o 
   0  -1  18       29.60       28.26      2.30 o 
   1  -1  18       54.24       59.22      2.77 o 
   2  -1  18        0.38        1.63      1.57 o 
   3  -1  18       14.34       11.41      2.17 o 
   4  -1  18       50.27       46.03      4.01 o 
   5  -1  18        0.11       -0.57      1.56 o 
  -7   0  18        0.01        1.78      3.12 o 
  -6   0  18        5.05        4.87      3.27 o 
  -5   0  18        6.98        5.70      1.76 o 
  -4   0  18       22.50       29.96      2.88 o 
  -3   0  18        8.50        5.84      1.72 o 
  -2   0  18       78.27       83.62      4.39 o 
  -1   0  18      173.25      149.40      8.00 o 
   0   0  18      216.22      222.17      5.80 o 
   1   0  18      167.17      162.39      4.15 o 
   2   0  18        3.53        1.64      1.31 o 
   3   0  18       39.26       35.88      3.16 o 
   4   0  18       58.60       59.18      6.67 o 
   5   0  18        0.12        5.01      4.29 o 
  -7   1  18       46.97       40.84      5.86 o 
  -6   1  18        7.79        7.81      3.41 o 
  -5   1  18        2.43        2.46      1.59 o 
  -4   1  18      203.74      209.08      5.94 o 
  -3   1  18       13.61       16.57      2.56 o 
  -2   1  18      104.43      110.18      4.48 o 
  -1   1  18        1.59        6.71      2.12 o 
   0   1  18      170.67      181.07      4.83 o 
   1   1  18        1.30        2.77      1.39 o 
   2   1  18      100.34       96.18      3.85 o 
   3   1  18        5.65        5.77      1.97 o 
   4   1  18       52.13       47.57      4.05 o 
   5   1  18       11.65       18.92      6.33 o 
  -7   2  18       27.39       23.98      4.78 o 
  -6   2  18        0.21        1.50      2.45 o 
  -5   2  18       82.10       82.22      3.98 o 
  -4   2  18      204.68      199.28      5.60 o 
  -3   2  18        0.63        0.37      1.60 o 
  -2   2  18       23.03       20.71      2.65 o 
  -1   2  18       32.75       28.29      3.21 o 
   0   2  18       52.26       55.37      3.78 o 
   1   2  18      259.76      265.43      6.78 o 
   2   2  18       90.82       92.50      6.78 o 
   3   2  18       13.05       11.71      3.46 o 
   4   2  18      186.17      199.40     14.12 o 
  -7   3  18        5.21        8.96      3.82 o 
  -6   3  18        0.10       -1.34      2.41 o 
  -5   3  18       99.88      111.77      4.65 o 
  -4   3  18      103.49      103.52      4.41 o 
  -3   3  18      294.42      307.23      6.89 o 
  -2   3  18       11.56        9.61      2.57 o 
  -1   3  18       36.03       31.70      3.51 o 
   0   3  18        9.44       11.59      2.03 o 
   1   3  18      330.83      331.13      7.72 o 
   2   3  18       14.01       14.30      3.08 o 
   3   3  18       62.02       62.77      4.54 o 
   4   3  18        8.61        8.00      2.61 o 
  -7   4  18        0.39        0.67      4.03 o 
  -6   4  18       17.94       24.16      4.39 o 
  -5   4  18        1.50        0.46      1.75 o 
  -4   4  18       72.08       67.60      3.82 o 
  -3   4  18      118.06      111.04      4.42 o 
  -2   4  18        6.30        5.96      2.10 o 
  -1   4  18       45.43       44.41      3.50 o 
   0   4  18        1.51        1.56      1.85 o 
   1   4  18      298.01      298.25      8.98 o 
   2   4  18       35.82       29.68      4.59 o 
   3   4  18       97.70       94.71      9.28 o 
   4   4  18        2.25        5.19      2.54 o 
  -7   5  18       22.40       15.66      5.44 o 
  -6   5  18       20.09       19.34      2.21 o 
  -5   5  18       18.96       23.41      2.64 o 
  -4   5  18        5.44        5.17      1.74 o 
  -3   5  18      136.87      135.29      4.48 o 
  -2   5  18      226.45      227.25      6.90 o 
  -1   5  18      207.88      230.33     10.63 o 
   0   5  18      166.60      161.82      6.80 o 
   1   5  18      249.67      268.11     16.32 o 
   2   5  18       71.40       77.32      5.36 o 
   3   5  18        6.98        4.30      2.71 o 
  -7   6  18        5.70        6.21      5.43 o 
  -6   6  18       12.47       12.86      2.14 o 
  -5   6  18       47.37       45.21      5.84 o 
  -4   6  18       29.76       26.82      3.02 o 
  -3   6  18       32.99       32.70      4.52 o 
  -2   6  18       70.99       71.99      5.45 o 
  -1   6  18        2.49        6.53      3.86 o 
   0   6  18        3.13        5.41      2.42 o 
   1   6  18        0.24        1.36      2.14 o 
   2   6  18        0.52        2.77      2.84 o 
   3   6  18        0.40        6.53      5.62 o 
  -6   7  18        1.06        0.17      1.81 o 
  -5   7  18        0.71        0.35      1.90 o 
  -4   7  18      134.54      146.52      5.55 o 
  -3   7  18        1.38        3.51      2.02 o 
  -2   7  18      291.69      301.13      9.66 o 
  -1   7  18       26.78       21.87     10.66 o 
   0   7  18        4.98       13.87      3.01 o 
   1   7  18       67.91       73.69      5.51 o 
   2   7  18       47.53       49.12      6.28 o 
  -6   8  18        0.26       -1.83      1.89 o 
  -5   8  18       16.51       15.88      3.03 o 
  -4   8  18        6.89        8.73      2.74 o 
  -3   8  18      130.09      125.07      6.09 o 
  -2   8  18        0.23        5.11      2.68 o 
  -1   8  18       80.68       77.01      7.02 o 
   0   8  18        0.09        4.82      2.53 o 
   1   8  18       23.67       12.22      4.27 o 
  -5   9  18       59.86       58.71      6.63 o 
  -4   9  18        0.60        0.52      2.79 o 
  -3   9  18        4.36       11.27      3.43 o 
  -2   9  18        2.14       16.10      4.14 o 
  -1   9  18       23.52       28.95      5.15 o 
   0   9  18        1.29        3.09      5.22 o 
  -4  10  18        0.20       -0.22      5.46 o 
  -3  10  18       27.60       26.34      8.06 o 
  -2  10  18      156.03      165.71     15.72 o 
   0 -12  19       21.93       34.23      7.44 o 
   1 -12  19        0.34        2.57      5.65 o 
   2 -12  19        0.05       -0.51      3.18 o 
   3 -12  19       28.38       30.45      5.50 o 
  -2 -11  19        2.67        5.09      3.04 o 
  -1 -11  19      134.43      149.31      7.50 o 
   0 -11  19        4.20        2.97      3.07 o 
   1 -11  19       23.94       23.00      7.19 o 
   2 -11  19        6.71        4.29      3.37 o 
   3 -11  19       67.63       80.05      7.30 o 
   4 -11  19       19.06       18.51      4.28 o 
  -3 -10  19        1.95        1.37      6.58 o 
  -2 -10  19       17.74       18.82      3.57 o 
  -1 -10  19       22.65       13.15      3.22 o 
   0 -10  19        3.40        9.60      4.96 o 
   1 -10  19       44.60       48.54      5.80 o 
   2 -10  19        0.25        0.19      2.77 o 
   3 -10  19        3.83        4.04      2.64 o 
   4 -10  19       34.07       44.96      4.57 o 
  -4  -9  19        3.87       15.54      4.97 o 
  -3  -9  19       16.09       18.64      3.49 o 
  -2  -9  19       19.11       22.00      3.52 o 
  -1  -9  19      119.65      116.20      7.02 o 
   0  -9  19       14.49       11.00      2.67 o 
   1  -9  19       21.20       21.20      3.57 o 
   2  -9  19        0.92        0.63      2.16 o 
   3  -9  19       70.76       80.30      5.82 o 
   4  -9  19       86.10       97.44      9.48 o 
   5  -9  19       61.28       81.75      5.14 o 
  -4  -8  19        5.69       12.19      3.44 o 
  -3  -8  19        1.02        0.92      2.10 o 
  -2  -8  19        0.04        2.38      3.14 o 
  -1  -8  19       34.31       31.88      3.27 o 
   0  -8  19        0.01        1.12      1.81 o 
   1  -8  19        9.43        9.38      2.30 o 
   2  -8  19       44.74       50.23      4.00 o 
   3  -8  19        4.75        9.82      4.17 o 
   4  -8  19       10.96        8.75      2.41 o 
   5  -8  19       19.20       19.22      3.11 o 
  -5  -7  19       13.39        9.18      4.66 o 
  -4  -7  19       43.91       42.40      4.93 o 
  -3  -7  19      223.49      216.67      7.01 o 
  -2  -7  19        0.58        1.28      1.74 o 
  -1  -7  19        3.97        7.28      2.04 o 
   0  -7  19      226.37      226.46      9.53 o 
   1  -7  19        2.62        1.52      1.68 o 
   2  -7  19        0.94        2.28      1.92 o 
   3  -7  19       14.04        6.31      3.57 o 
   4  -7  19       80.59       80.59      7.52 o 
   5  -7  19       35.84       49.76      4.03 o 
  -5  -6  19        0.73       -0.60      3.10 o 
  -4  -6  19        3.02        2.99      2.91 o 
  -3  -6  19       23.64       20.03      3.99 o 
  -2  -6  19        3.92        7.39      1.81 o 
  -1  -6  19      183.89      186.32      5.89 o 
   0  -6  19       68.99       70.55      6.53 o 
   1  -6  19        6.98        8.63      2.08 o 
   2  -6  19      136.30      129.87      4.71 o 
   3  -6  19        2.64        2.02      1.65 o 
   4  -6  19       29.47       26.57      3.13 o 
   5  -6  19      107.63      137.10      6.86 o 
  -6  -5  19        2.74        0.94      5.91 o 
  -5  -5  19        2.75       -0.35      3.14 o 
  -4  -5  19        0.01        2.52      2.87 o 
  -3  -5  19       14.90       15.00      3.32 o 
  -2  -5  19       60.69       63.42      3.81 o 
  -1  -5  19       78.41       84.86      3.30 o 
   0  -5  19      179.67      178.49      5.65 o 
   1  -5  19      261.81      253.66      6.89 o 
   2  -5  19        0.20        1.38      1.47 o 
   3  -5  19        0.47        0.19      1.44 o 
   4  -5  19        3.23        2.69      1.87 o 
   5  -5  19      117.05      126.70      6.26 o 
  -6  -4  19       17.77        9.56      4.70 o 
  -5  -4  19       50.00       39.10      6.26 o 
  -4  -4  19        0.03        0.07      1.86 o 
  -3  -4  19        0.02        2.41      1.96 o 
  -2  -4  19        1.88        0.39      1.59 o 
  -1  -4  19        5.21        5.99      1.56 o 
   0  -4  19       20.20       20.40      2.52 o 
   1  -4  19      123.12      118.03      4.64 o 
   2  -4  19       12.20       10.26      2.00 o 
   3  -4  19       20.67       22.77      2.50 o 
   4  -4  19        1.55        0.63      1.89 o 
   5  -4  19       11.39       16.75      2.95 o 
  -6  -3  19       15.75        6.99      3.68 o 
  -5  -3  19      189.25      176.61      8.22 o 
  -4  -3  19       19.24       17.53      2.93 o 
  -3  -3  19       31.93       26.75      3.02 o 
  -2  -3  19       37.50       37.05      3.75 o 
  -1  -3  19       20.84       15.24      2.11 o 
   0  -3  19       18.26       18.89      2.13 o 
   1  -3  19        8.82        7.79      1.82 o 
   2  -3  19      524.86      493.83      8.68 o 
   3  -3  19       20.72       22.64      2.85 o 
   4  -3  19      177.97      181.49      8.10 o 
   5  -3  19        3.19        4.89      2.44 o 
  -6  -2  19       18.33       15.31      3.95 o 
  -5  -2  19       39.90       42.60      4.07 o 
  -4  -2  19        2.88        0.74      2.01 o 
  -3  -2  19        3.30        5.06      1.61 o 
  -2  -2  19       42.51       47.93      2.88 o 
  -1  -2  19      103.99      103.55      3.74 o 
   0  -2  19      275.95      282.84      6.19 o 
   1  -2  19       39.92       36.97      2.57 o 
   2  -2  19      139.79      134.40      4.78 o 
   3  -2  19        0.19        0.96      1.54 o 
   4  -2  19        0.06        1.23      1.71 o 
   5  -2  19        3.65        1.23      3.87 o 
  -7  -1  19        0.03       -1.67      3.20 o 
  -6  -1  19        0.00        2.14      2.87 o 
  -5  -1  19       40.06       37.27      3.09 o 
  -4  -1  19        4.17        3.40      2.17 o 
  -3  -1  19        3.26        3.47      1.74 o 
  -2  -1  19       10.96        7.07      1.63 o 
  -1  -1  19       87.69       86.24      4.17 o 
   0  -1  19       27.27       28.02      2.37 o 
   1  -1  19       99.29      100.01      4.52 o 
   2  -1  19       84.20       75.88      4.18 o 
   3  -1  19       50.60       53.44      3.72 o 
   4  -1  19        4.49        5.54      2.28 o 
   5  -1  19        6.66       10.82      5.48 o 
  -7   0  19        5.43        4.93      4.10 o 
  -6   0  19       29.33       17.56      4.12 o 
  -5   0  19        0.53        0.48      1.59 o 
  -4   0  19        0.14       -0.65      1.65 o 
  -3   0  19        0.63        1.35      1.49 o 
  -2   0  19       32.60       26.74      2.38 o 
  -1   0  19      124.12      137.18      5.65 o 
   0   0  19        4.44        7.49      1.86 o 
   1   0  19      177.67      177.02      5.07 o 
   2   0  19        0.03        1.91      1.33 o 
   3   0  19       14.84       14.93      3.70 o 
   4   0  19       28.43       29.54      3.60 o 
   5   0  19        0.82        0.98      1.71 o 
  -7   1  19        7.77        7.79      3.64 o 
  -6   1  19       33.73       38.64      5.29 o 
  -5   1  19       45.70       50.82      3.09 o 
  -4   1  19      283.51      281.38      7.05 o 
  -3   1  19       41.38       41.72      3.08 o 
  -2   1  19       59.06       67.50      3.44 o 
  -1   1  19       33.12       34.10      4.45 o 
   0   1  19        6.34        6.33      1.59 o 
   1   1  19       84.11       74.92      3.96 o 
   2   1  19      179.66      171.91      5.15 o 
   3   1  19       11.95        9.43      2.25 o 
   4   1  19        0.97       -0.90      2.10 o 
  -7   2  19        0.01       -3.31      3.31 o 
  -6   2  19       50.13       39.58      7.78 o 
  -5   2  19       21.98       21.73      3.33 o 
  -4   2  19      493.30      529.30     11.72 o 
  -3   2  19        4.33        5.40      2.00 o 
  -2   2  19      211.57      214.33      7.68 o 
  -1   2  19        2.08        1.86      1.83 o 
   0   2  19        9.25       12.60      2.51 o 
   1   2  19      194.47      211.51      8.64 o 
   2   2  19      237.73      226.95      6.83 o 
   3   2  19        0.04        4.25      1.96 o 
   4   2  19       24.19       27.58      4.02 o 
  -7   3  19       11.33       13.42      4.09 o 
  -6   3  19        0.62        3.78      3.18 o 
  -5   3  19       18.30       21.67      2.82 o 
  -4   3  19        3.26        1.90      1.78 o 
  -3   3  19       27.83       20.44      2.52 o 
  -2   3  19       23.47       26.68      3.51 o 
  -1   3  19       60.35       65.81      7.17 o 
   0   3  19        0.78        2.25      1.52 o 
   1   3  19       46.84       40.21      3.99 o 
   2   3  19        0.60        2.88      1.85 o 
   3   3  19        1.04        2.35      1.88 o 
   4   3  19        8.83        9.16      2.68 o 
  -7   4  19       52.39       42.36      8.79 o 
  -6   4  19        1.70        3.92      2.31 o 
  -5   4  19       54.38       57.82      7.15 o 
  -4   4  19       11.29       10.06      2.27 o 
  -3   4  19       25.16       29.56      2.86 o 
  -2   4  19       13.78       14.19      2.65 o 
  -1   4  19      112.24      107.03      5.66 o 
   0   4  19        6.22        5.56      2.39 o 
   1   4  19      248.80      275.19      8.86 o 
   2   4  19       13.47       11.59      2.85 o 
   3   4  19       18.56       21.40      3.16 o 
  -6   5  19        5.05        7.10      1.86 o 
  -5   5  19       16.08       23.01      2.78 o 
  -4   5  19      179.16      195.25      6.00 o 
  -3   5  19        2.58        3.21      1.96 o 
  -2   5  19      446.07      460.96     10.15 o 
  -1   5  19       14.61       19.70      4.77 o 
   0   5  19       20.64       25.03      4.77 o 
   1   5  19       17.55       12.39      2.91 o 
   2   5  19        5.70        5.77      2.64 o 
   3   5  19       26.71       31.73      4.95 o 
  -6   6  19        8.30        8.53      2.47 o 
  -5   6  19       10.38        7.56      2.31 o 
  -4   6  19        7.18        8.12      2.84 o 
  -3   6  19       74.40       80.91      4.36 o 
  -2   6  19      124.61      133.31      6.40 o 
  -1   6  19       82.34       84.94      7.02 o 
   0   6  19        0.26        3.25      2.41 o 
   1   6  19       38.07       48.49      6.05 o 
   2   6  19        4.75        5.31      3.43 o 
  -6   7  19        0.68        3.22      1.95 o 
  -5   7  19       20.81       21.22      3.19 o 
  -4   7  19        8.90        7.90      2.67 o 
  -3   7  19       33.35       39.89      4.51 o 
  -2   7  19       67.45       57.67      5.05 o 
  -1   7  19        5.70        7.92      5.18 o 
   0   7  19       62.78       61.31      5.25 o 
   1   7  19        9.47        9.87      2.98 o 
  -5   8  19       13.90       16.10      3.39 o 
  -4   8  19        2.01        3.45      2.92 o 
  -3   8  19       12.75        9.74      3.87 o 
  -2   8  19        0.57        8.37      2.94 o 
  -1   8  19       11.08       12.28      3.86 o 
   0   8  19      102.39      100.03      7.95 o 
  -4   9  19       23.74       17.62      4.02 o 
  -3   9  19       20.53       25.67      5.28 o 
  -2   9  19        1.30        6.69      5.47 o 
  -1   9  19       36.41       43.06      9.37 o 
   1 -12  20       16.75       21.81      7.90 o 
  -1 -11  20       39.61       48.49      5.16 o 
   0 -11  20        0.77        4.84      3.17 o 
   1 -11  20        1.25        3.75      5.53 o 
   2 -11  20        0.20        4.05      3.50 o 
   3 -11  20        0.03        0.40      3.91 o 
  -2 -10  20        3.41        3.86      2.63 o 
  -1 -10  20      120.89      133.26      6.87 o 
   0 -10  20        1.49        2.77      4.40 o 
   1 -10  20        3.72        0.85      4.27 o 
   2 -10  20        7.02        7.76      3.65 o 
   3 -10  20       29.31       23.36      3.99 o 
   4 -10  20       24.60       26.56      3.93 o 
  -3  -9  20        8.22       11.98      3.20 o 
  -2  -9  20        0.02        0.84      2.27 o 
  -1  -9  20       17.08       30.76      4.99 o 
   0  -9  20        1.94        0.25      2.51 o 
   1  -9  20       26.89       25.10      4.65 o 
   2  -9  20        2.99        4.28      2.50 o 
   3  -9  20       14.22       12.67      3.27 o 
   4  -9  20        0.12       -2.11      2.11 o 
  -4  -8  20      102.00       98.76      6.74 o 
  -3  -8  20       26.19       20.33      3.58 o 
  -2  -8  20       15.20       17.13      3.31 o 
  -1  -8  20        2.24        1.02      1.88 o 
   0  -8  20        5.53       10.60      3.61 o 
   1  -8  20       16.95       16.90      5.69 o 
   2  -8  20       34.50       38.24      4.27 o 
   3  -8  20        5.59        0.00      2.05 o 
   4  -8  20        4.73        3.07      2.16 o 
   5  -8  20       17.31       19.66      3.59 o 
  -4  -7  20       14.20        9.78      3.43 o 
  -3  -7  20        4.36        7.42      3.00 o 
  -2  -7  20       48.42       45.41      3.67 o 
  -1  -7  20      158.57      153.06      5.71 o 
   0  -7  20      234.11      226.51      9.90 o 
   1  -7  20       37.89       36.03      3.45 o 
   2  -7  20       15.27       10.39      2.44 o 
   3  -7  20       11.28       13.15      4.62 o 
   4  -7  20        0.73        2.06      2.10 o 
   5  -7  20       84.97      101.01      7.76 o 
  -5  -6  20       16.15        8.90      3.84 o 
  -4  -6  20       45.19       46.47      5.18 o 
  -3  -6  20       78.22       75.30      8.77 o 
  -2  -6  20       44.56       38.24      3.43 o 
  -1  -6  20      192.66      187.59      7.32 o 
   0  -6  20      176.15      175.17      6.78 o 
   1  -6  20      115.96      124.06      5.17 o 
   2  -6  20       33.31       25.87      5.03 o 
   3  -6  20       76.25       72.25      5.69 o 
   4  -6  20        3.20        4.34      2.16 o 
   5  -6  20        7.97       10.00      2.85 o 
  -5  -5  20        8.07        1.97      3.91 o 
  -4  -5  20        3.15        1.23      3.01 o 
  -3  -5  20        0.03        2.71      2.41 o 
  -2  -5  20        2.11        4.38      2.59 o 
  -1  -5  20      109.15      112.27      4.53 o 
   0  -5  20       33.42       36.14      3.66 o 
   1  -5  20       47.06       48.66      3.67 o 
   2  -5  20       66.33       69.16      3.85 o 
   3  -5  20        0.02        1.72      1.66 o 
   4  -5  20        0.46       -0.80      2.16 o 
   5  -5  20       25.74       24.25      3.53 o 
  -6  -4  20       30.17       32.64      6.48 o 
  -5  -4  20        3.75        3.76      4.03 o 
  -4  -4  20      104.12      107.92      8.51 o 
  -3  -4  20      213.86      213.97      6.87 o 
  -2  -4  20       19.81       24.18      3.19 o 
  -1  -4  20        8.87        8.58      2.14 o 
   0  -4  20       26.31       22.99      2.67 o 
   1  -4  20       27.31       22.94      2.69 o 
   2  -4  20      119.48      114.62      4.37 o 
   3  -4  20       77.23       75.28      4.38 o 
   4  -4  20        5.23        5.70      2.39 o 
   5  -4  20       26.15       30.07      4.47 o 
  -6  -3  20       51.37       57.67      6.27 o 
  -5  -3  20        1.67       -0.03      2.63 o 
  -4  -3  20      161.52      160.16      6.49 o 
  -3  -3  20       13.66       15.68      3.12 o 
  -2  -3  20       37.29       39.90      2.58 o 
  -1  -3  20        2.15        2.00      1.49 o 
   0  -3  20       83.52       86.90      3.71 o 
   1  -3  20       12.33        9.30      2.03 o 
   2  -3  20      253.27      250.52      7.58 o 
   3  -3  20        0.67        1.44      1.72 o 
   4  -3  20        1.05        2.19      2.10 o 
   5  -3  20       36.77       41.10     11.20 o 
  -6  -2  20       51.40       53.27      7.93 o 
  -5  -2  20        1.03        2.17      2.75 o 
  -4  -2  20      126.65      134.55      5.84 o 
  -3  -2  20        1.27        1.79      1.56 o 
  -2  -2  20      155.22      163.06      4.41 o 
  -1  -2  20       87.43       91.55      4.25 o 
   0  -2  20      101.15      105.54      3.99 o 
   1  -2  20       12.95        9.75      2.38 o 
   2  -2  20      208.43      202.85      5.58 o 
   3  -2  20        9.66        6.49      2.10 o 
   4  -2  20       42.14       44.76      4.26 o 
   5  -2  20        0.82        4.96      2.97 o 
  -6  -1  20        0.13        5.45      3.10 o 
  -5  -1  20       60.02       67.88      5.03 o 
  -4  -1  20        0.04        1.58      2.03 o 
  -3  -1  20        1.87        1.42      1.55 o 
  -2  -1  20        0.12        0.22      1.31 o 
  -1  -1  20        0.75        1.14      1.97 o 
   0  -1  20        0.20        1.19      1.31 o 
   1  -1  20        1.78        3.76      1.45 o 
   2  -1  20      139.53      134.04      5.25 o 
   3  -1  20        2.93        1.71      1.78 o 
   4  -1  20       84.02       85.41      5.40 o 
   5  -1  20        0.82        0.18      3.52 o 
  -6   0  20       36.26       41.45      6.97 o 
  -5   0  20       10.78       12.25      3.44 o 
  -4   0  20       98.26      108.85      4.79 o 
  -3   0  20       10.87        9.42      2.04 o 
  -2   0  20       20.02       30.95      3.61 o 
  -1   0  20        4.20        3.32      1.69 o 
   0   0  20       10.66        9.67      1.80 o 
   1   0  20       55.29       52.42      3.64 o 
   2   0  20        6.10        8.03      1.83 o 
   3   0  20        1.45        4.74      2.43 o 
   4   0  20       44.65       52.20      6.46 o 
  -7   1  20        0.44        3.98      4.50 o 
  -6   1  20       67.97       73.63      6.60 o 
  -5   1  20       10.24       12.99      3.24 o 
  -4   1  20      296.42      309.59      7.60 o 
  -3   1  20      129.62      137.44      4.86 o 
  -2   1  20       89.89      107.65      5.70 o 
  -1   1  20        0.40        1.29      1.74 o 
   0   1  20        0.01        3.28      1.47 o 
   1   1  20       12.70       15.92      2.33 o 
   2   1  20       67.77       75.03      3.87 o 
   3   1  20       62.67       69.28      9.79 o 
   4   1  20        3.07       -0.95      4.45 o 
  -7   2  20       11.34        6.61      4.87 o 
  -6   2  20       72.08       78.89     11.51 o 
  -5   2  20       87.04       99.62      4.53 o 
  -4   2  20        2.23        4.31      1.93 o 
  -3   2  20        0.04        2.74      1.96 o 
  -2   2  20       33.09       34.63      3.88 o 
  -1   2  20        0.01        2.46      1.91 o 
   0   2  20        3.21        5.46      1.75 o 
   1   2  20       58.47       45.98      3.49 o 
   2   2  20       17.36        7.09      4.31 o 
   3   2  20       12.69        9.42      2.36 o 
   4   2  20        5.22        9.00      3.62 o 
  -6   3  20       59.39       59.47      3.42 o 
  -5   3  20        0.41        0.65      1.93 o 
  -4   3  20       54.31       43.13      3.39 o 
  -3   3  20        9.04       12.30      2.27 o 
  -2   3  20       14.03       12.76      3.12 o 
  -1   3  20        3.61        2.31      2.04 o 
   0   3  20      102.29      113.33      5.33 o 
   1   3  20      259.23      263.23      8.66 o 
   2   3  20       66.34       67.58      5.13 o 
   3   3  20        0.35        1.74      2.03 o 
  -6   4  20        2.40        3.84      1.88 o 
  -5   4  20       26.59       23.92      3.16 o 
  -4   4  20      157.11      159.75      6.22 o 
  -3   4  20       63.13       65.99      3.95 o 
  -2   4  20       11.01       11.61      2.50 o 
  -1   4  20      128.60      131.52      6.94 o 
   0   4  20        3.95        9.39      2.50 o 
   1   4  20        3.30        3.66      2.39 o 
   2   4  20        1.03        5.62      2.51 o 
   3   4  20        7.54       10.72      3.73 o 
  -6   5  20       13.59       17.04      2.52 o 
  -5   5  20        0.59        2.71      1.96 o 
  -4   5  20       65.74       60.81      3.96 o 
  -3   5  20       11.25       10.41      3.44 o 
  -2   5  20        0.07        1.18      2.13 o 
  -1   5  20      208.66      219.08      8.21 o 
   0   5  20        0.05       -0.84      2.16 o 
   1   5  20        4.37        5.66      2.50 o 
   2   5  20       75.31       79.03      5.80 o 
  -6   6  20        0.62        1.36      1.89 o 
  -5   6  20        0.87        4.50      2.09 o 
  -4   6  20      194.91      193.58      6.33 o 
  -3   6  20       24.29       28.22      3.95 o 
  -2   6  20        1.01        6.37      2.44 o 
  -1   6  20       93.80       99.03      8.36 o 
   0   6  20       12.94       14.53      3.02 o 
   1   6  20       16.30       14.95      3.57 o 
   2   6  20       48.26       55.57      6.48 o 
  -5   7  20       18.16       16.93      3.08 o 
  -4   7  20       48.23       52.02      4.55 o 
  -3   7  20        2.58        3.81      2.60 o 
  -2   7  20       16.14       14.64      3.25 o 
  -1   7  20        5.34        6.60      3.45 o 
   0   7  20       44.36       62.97     11.72 o 
   1   7  20        8.59        4.40      3.48 o 
  -5   8  20        5.47        8.72      2.74 o 
  -4   8  20        0.05       -0.05      2.61 o 
  -3   8  20        0.00        3.49      4.31 o 
  -2   8  20        0.85        6.87      3.83 o 
  -1   8  20       18.20       12.46      6.14 o 
   0   8  20        2.83       -2.93      4.48 o 
  -3   9  20        0.94        3.76      3.63 o 
  -2   9  20        0.86        4.64      5.14 o 
  -1 -11  21        4.15        9.34      3.30 o 
   0 -11  21       36.84       30.25      7.61 o 
   1 -11  21       13.18        7.79      5.47 o 
   2 -11  21        0.02        0.65      3.17 o 
  -2 -10  21        0.21        3.54      2.76 o 
  -1 -10  21       11.72       10.52      3.08 o 
   0 -10  21       38.78       48.94      8.86 o 
   1 -10  21        3.25        6.11      5.00 o 
   2 -10  21       54.47       61.13     13.05 o 
   3 -10  21       10.49       12.08      3.55 o 
  -3  -9  21       78.37       85.13      6.06 o 
  -2  -9  21        0.04        3.01      2.55 o 
  -1  -9  21       48.11       54.41      4.98 o 
   0  -9  21        7.69        5.90      4.45 o 
   1  -9  21        4.39        9.67      7.84 o 
   2  -9  21       36.45       44.79      5.86 o 
   3  -9  21        8.04        5.76      2.94 o 
   4  -9  21        1.37       -0.93      2.84 o 
  -4  -8  21        0.03        3.49      3.28 o 
  -3  -8  21        5.05        5.98      3.59 o 
  -2  -8  21       39.08       32.91      5.51 o 
  -1  -8  21        0.01        3.61      1.96 o 
   0  -8  21       51.29       53.62      8.53 o 
   1  -8  21        1.69        3.28      3.35 o 
   2  -8  21       16.13       15.54      3.30 o 
   3  -8  21        1.82        2.65      2.44 o 
   4  -8  21        0.05        0.86      3.09 o 
  -4  -7  21       41.58       51.23      6.82 o 
  -3  -7  21        6.05        7.92      3.04 o 
  -2  -7  21      130.74      126.03      5.43 o 
  -1  -7  21       25.15       24.83      3.95 o 
   0  -7  21      193.60      190.31     12.65 o 
   1  -7  21        2.51        3.02      2.03 o 
   2  -7  21      169.60      166.61      7.19 o 
   3  -7  21       34.36       38.97      3.90 o 
   4  -7  21        0.03        1.77      2.32 o 
  -5  -6  21       42.70       44.81      5.53 o 
  -4  -6  21       19.62       18.17      4.15 o 
  -3  -6  21       25.20       26.84      4.51 o 
  -2  -6  21       44.47       54.82      4.50 o 
  -1  -6  21       43.53       43.94      5.56 o 
   0  -6  21        1.41        3.75      2.12 o 
   1  -6  21        6.13        6.73      2.15 o 
   2  -6  21       15.07       14.54      3.49 o 
   3  -6  21        1.28        1.44      1.92 o 
   4  -6  21       14.28       12.87      2.61 o 
  -5  -5  21      138.90      125.13      7.88 o 
  -4  -5  21        3.43        0.22      3.08 o 
  -3  -5  21       37.10       40.68      3.81 o 
  -2  -5  21       67.31       60.95      4.07 o 
  -1  -5  21       31.53       35.81      3.63 o 
   0  -5  21      131.64      119.32      5.82 o 
   1  -5  21       63.96       65.61      4.46 o 
   2  -5  21       60.33       60.10      4.16 o 
   3  -5  21       22.44       25.67      3.18 o 
   4  -5  21       17.54       18.44      3.36 o 
   5  -5  21       40.25       43.79      6.86 o 
  -5  -4  21      119.96      125.35     11.53 o 
  -4  -4  21      150.84      142.95      6.29 o 
  -3  -4  21       71.37       72.51      4.59 o 
  -2  -4  21        0.37        0.66      1.86 o 
  -1  -4  21        3.42        5.44      1.93 o 
   0  -4  21      135.33      137.48      6.04 o 
   1  -4  21        1.07        2.98      1.79 o 
   2  -4  21       61.19       58.04      3.96 o 
   3  -4  21       10.06       10.59      3.10 o 
   4  -4  21        2.01        3.63      2.43 o 
   5  -4  21        7.19       19.14      6.60 o 
  -6  -3  21       15.00       10.39      5.64 o 
  -5  -3  21       91.04       86.78      6.78 o 
  -4  -3  21       32.32       34.56      3.88 o 
  -3  -3  21       16.63       17.58      2.58 o 
  -2  -3  21       17.05       19.96      2.34 o 
  -1  -3  21       15.80       20.89      2.62 o 
   0  -3  21      411.32      399.37      9.21 o 
   1  -3  21       23.14       24.53      3.09 o 
   2  -3  21       43.33       44.92      3.27 o 
   3  -3  21       95.04       98.33      7.33 o 
   4  -3  21       27.20       26.15      5.48 o 
  -6  -2  21       68.66       68.89      6.53 o 
  -5  -2  21       22.04       16.08      3.98 o 
  -4  -2  21       53.72       57.85      4.42 o 
  -3  -2  21       60.10       63.58      3.66 o 
  -2  -2  21      107.74      101.89      4.14 o 
  -1  -2  21        5.48        7.23      1.94 o 
   0  -2  21      311.75      323.42      7.02 o 
   1  -2  21        5.48        4.50      1.74 o 
   2  -2  21        1.95        2.89      2.65 o 
   3  -2  21        8.03        5.94      2.14 o 
   4  -2  21        7.03        7.34      2.67 o 
  -6  -1  21       16.50        9.57      4.55 o 
  -5  -1  21        0.38        0.53      2.03 o 
  -4  -1  21        0.03        2.02      2.14 o 
  -3  -1  21       71.79       69.27      3.78 o 
  -2  -1  21        4.61        4.97      2.21 o 
  -1  -1  21        2.04        2.81      1.60 o 
   0  -1  21       11.30       10.27      2.26 o 
   1  -1  21        0.67        3.60      1.48 o 
   2  -1  21        6.69        8.29      4.34 o 
   3  -1  21        3.34        3.44      1.93 o 
   4  -1  21       15.47       21.18      4.03 o 
  -6   0  21        1.93       -1.56      3.57 o 
  -5   0  21        6.12        7.09      2.30 o 
  -4   0  21        0.35        4.09      2.06 o 
  -3   0  21      364.70      376.82      8.37 o 
  -2   0  21        8.52        9.31      2.55 o 
  -1   0  21      202.08      207.69      6.50 o 
   0   0  21        1.03        3.77      1.48 o 
   1   0  21       40.27       44.07      3.47 o 
   2   0  21        5.56        9.29      2.46 o 
   3   0  21       19.90       10.88      3.81 o 
   4   0  21        2.26       -0.78      2.23 o 
  -6   1  21       66.06       63.46      6.92 o 
  -5   1  21        2.16        3.23      2.13 o 
  -4   1  21      246.59      269.13      6.40 o 
  -3   1  21       78.90       83.17      4.23 o 
  -2   1  21       11.64        7.59      2.53 o 
  -1   1  21       91.23       97.56      4.71 o 
   0   1  21        4.59        6.40      1.74 o 
   1   1  21       18.49       20.98      2.74 o 
   2   1  21       18.93       19.82      3.25 o 
   3   1  21       13.61       15.49      3.25 o 
   4   1  21        0.00        5.03      4.90 o 
  -6   2  21        2.47        1.41      2.47 o 
  -5   2  21       75.30       79.75      4.31 o 
  -4   2  21        1.10        1.95      2.08 o 
  -3   2  21       10.68       11.29      2.62 o 
  -2   2  21       46.11       42.07      5.50 o 
  -1   2  21       44.62       37.37      3.44 o 
   0   2  21        1.12        4.33      2.69 o 
   1   2  21      313.36      329.26     10.21 o 
   2   2  21        0.93        0.92      2.18 o 
   3   2  21       89.71       71.48      6.22 o 
  -6   3  21        0.50        3.15      2.61 o 
  -5   3  21        2.52        3.96      2.21 o 
  -4   3  21        0.35       -0.11      2.12 o 
  -3   3  21       32.34       39.05      4.93 o 
  -2   3  21       14.58       10.19      2.49 o 
  -1   3  21       10.48       15.87      2.97 o 
   0   3  21        2.75        5.92      2.24 o 
   1   3  21       22.65       19.77      3.32 o 
   2   3  21        4.14        2.77      2.29 o 
   3   3  21        5.01        4.65      9.19 o 
  -6   4  21        0.86        3.99      2.05 o 
  -5   4  21       52.05       47.07      4.70 o 
  -4   4  21       22.82       21.31      3.21 o 
  -3   4  21        1.19       -0.09      2.21 o 
  -2   4  21        5.33        6.62      2.33 o 
  -1   4  21       50.07       68.52      5.17 o 
   0   4  21        6.65        9.96      2.76 o 
   1   4  21        4.76        5.49      2.55 o 
   2   4  21       91.58       94.28      6.17 o 
  -6   5  21       16.12       21.26      2.78 o 
  -5   5  21       63.99       67.20      4.20 o 
  -4   5  21       35.68       32.13      3.34 o 
  -3   5  21       15.88       19.75      3.48 o 
  -2   5  21        4.35        8.94      2.74 o 
  -1   5  21        0.03       -0.22      2.59 o 
   0   5  21       49.48       48.08      4.80 o 
   1   5  21       23.27       31.93      6.04 o 
   2   5  21      103.36       96.48      7.74 o 
  -5   6  21       48.90       50.83      4.35 o 
  -4   6  21        1.06        0.56      2.14 o 
  -3   6  21       40.99       37.50      4.58 o 
  -2   6  21        6.37        9.19      3.04 o 
  -1   6  21      236.45      274.45     12.14 o 
   0   6  21        3.48        7.90      3.33 o 
   1   6  21       16.00       16.30      4.52 o 
  -5   7  21       16.10       16.91      4.46 o 
  -4   7  21        4.33        6.75      3.11 o 
  -3   7  21        0.58        3.21      3.91 o 
  -2   7  21        7.79       12.03      4.36 o 
  -1   7  21       13.63       18.62      7.14 o 
   0   7  21        0.78        6.64      5.46 o 
  -4   8  21       19.88       17.54      4.79 o 
  -3   8  21        0.58        0.59      5.88 o 
  -2   8  21        0.14       -1.51      4.92 o 
  -1   8  21       34.31       29.57      8.53 o 
   1 -11  22        7.44       13.78      6.58 o 
  -1 -10  22        1.74        1.73      3.41 o 
   0 -10  22       20.75       22.55      6.94 o 
   1 -10  22      113.35      144.85     13.12 o 
   2 -10  22       25.99       35.06      8.44 o 
   3 -10  22        1.64        5.21      3.45 o 
  -2  -9  22        0.77        2.65      4.52 o 
  -1  -9  22       14.55       10.83      3.90 o 
   0  -9  22        0.14        0.97      4.05 o 
   1  -9  22        5.19        3.72      3.39 o 
   2  -9  22        1.60        2.43      3.13 o 
   3  -9  22        1.00        2.79      2.94 o 
  -3  -8  22        2.31        5.54      3.50 o 
  -2  -8  22        0.88        5.15      2.74 o 
  -1  -8  22        2.34        5.01      5.01 o 
   0  -8  22       20.91       12.86      5.44 o 
   1  -8  22      202.87      221.99     11.10 o 
   2  -8  22        4.33        4.93      3.45 o 
   3  -8  22       48.36       51.57      5.17 o 
   4  -8  22        0.16        4.79      2.42 o 
  -4  -7  22        0.68        2.20      3.22 o 
  -3  -7  22        0.42        6.95      3.62 o 
  -2  -7  22       23.14       27.05      5.15 o 
  -1  -7  22        0.02       -0.53      2.79 o 
   0  -7  22      116.39      107.07     10.96 o 
   1  -7  22        1.85        5.67      2.49 o 
   2  -7  22        0.83        0.08      3.69 o 
   3  -7  22        4.91        5.89      2.84 o 
   4  -7  22        0.02        1.99      3.55 o 
  -4  -6  22       37.21       28.98      4.71 o 
  -3  -6  22        0.62        4.27      3.06 o 
  -2  -6  22       12.62       14.93      3.06 o 
  -1  -6  22        1.20        3.73      3.85 o 
   0  -6  22        6.94        7.60      2.48 o 
   1  -6  22       10.03        6.37      2.51 o 
   2  -6  22       52.99       58.13      4.99 o 
   3  -6  22       15.83       17.45      3.46 o 
   4  -6  22        0.93        3.00      2.53 o 
  -5  -5  22       51.46       47.84      5.76 o 
  -4  -5  22        7.19        8.77      3.71 o 
  -3  -5  22       97.38      103.24      8.39 o 
  -2  -5  22       16.28       18.26      3.85 o 
  -1  -5  22       19.82       23.27      4.10 o 
   0  -5  22        0.01        1.06      2.06 o 
   1  -5  22       16.28       15.23      2.58 o 
   2  -5  22        0.07       -0.20      2.08 o 
   3  -5  22        8.24        3.43      2.18 o 
   4  -5  22        0.56        2.93      2.49 o 
  -5  -4  22        2.16       -0.72      3.24 o 
  -4  -4  22       35.42       38.49      6.65 o 
  -3  -4  22       45.25       44.98      4.02 o 
  -2  -4  22        0.00        1.35      2.28 o 
  -1  -4  22       31.61       32.11      6.04 o 
   0  -4  22        0.29        2.45      2.03 o 
   1  -4  22       22.33       26.01      3.03 o 
   2  -4  22        2.34        2.20      2.15 o 
   3  -4  22       14.67       11.32      2.53 o 
   4  -4  22        3.43        7.09      2.98 o 
  -5  -3  22       57.77       49.87      5.70 o 
  -4  -3  22       43.80       42.44      6.66 o 
  -3  -3  22        6.43        9.93      2.34 o 
  -2  -3  22       42.90       47.44      4.32 o 
  -1  -3  22       81.01       94.67      4.70 o 
   0  -3  22       87.93       83.26      5.25 o 
   1  -3  22       24.21       23.22      3.71 o 
   2  -3  22       15.58       20.60      2.80 o 
   3  -3  22       43.32       48.08      9.03 o 
   4  -3  22        0.44        4.19      2.67 o 
  -6  -2  22        2.59        2.60      3.26 o 
  -5  -2  22       22.78       23.58      4.48 o 
  -4  -2  22       50.16       52.97      5.18 o 
  -3  -2  22       71.06       64.63      4.39 o 
  -2  -2  22       35.42       37.58      4.55 o 
  -1  -2  22        3.93        9.89      2.17 o 
   0  -2  22        0.26        3.73      1.85 o 
   1  -2  22        4.85        6.50      1.98 o 
   2  -2  22       13.78       11.79      2.81 o 
   3  -2  22       48.81       51.48      7.82 o 
   4  -2  22        0.61       -0.74      2.50 o 
  -6  -1  22        4.15        2.11      3.91 o 
  -5  -1  22        0.01        0.33      2.23 o 
  -4  -1  22       33.19       33.03      4.43 o 
  -3  -1  22        0.30        3.38      1.79 o 
  -2  -1  22       75.74       76.28      4.56 o 
  -1  -1  22       23.37       20.62      4.93 o 
   0  -1  22      141.61      153.61      5.04 o 
   1  -1  22        0.55        0.61      2.48 o 
   2  -1  22       60.84       61.28      7.44 o 
   3  -1  22        8.56        8.24      5.97 o 
   4  -1  22       23.27       19.27     13.10 o 
  -6   0  22        1.54       -0.44      3.19 o 
  -5   0  22       99.56      111.27      5.49 o 
  -4   0  22       37.99       48.03      4.61 o 
  -3   0  22      128.03      132.66      5.06 o 
  -2   0  22        0.16        6.85      2.38 o 
  -1   0  22      110.03      112.78      5.13 o 
   0   0  22       18.94       16.55      2.29 o 
   1   0  22        5.46        7.49      2.12 o 
   2   0  22       16.90       13.34      2.81 o 
   3   0  22        8.40        4.96      2.69 o 
   4   0  22        9.03        8.61      3.75 o 
  -6   1  22        4.74        4.88      2.42 o 
  -5   1  22        0.01        1.50      2.23 o 
  -4   1  22        3.88        6.67      2.09 o 
  -3   1  22       86.55       89.69      4.99 o 
  -2   1  22        0.93        3.38      2.14 o 
  -1   1  22      227.15      238.25      7.21 o 
   0   1  22      261.99      269.92      7.62 o 
   1   1  22        7.46       10.41      2.21 o 
   2   1  22       51.30       49.97      5.90 o 
   3   1  22      109.69      104.41      7.49 o 
  -6   2  22        0.07        2.07      1.93 o 
  -5   2  22       43.11       38.07      4.17 o 
  -4   2  22        4.00        6.41      2.28 o 
  -3   2  22       28.14       33.46      5.24 o 
  -2   2  22        2.53        7.04      2.45 o 
  -1   2  22      202.17      203.15      8.90 o 
   0   2  22      105.02      115.30      5.75 o 
   1   2  22       36.13       38.87      5.52 o 
   2   2  22       23.53       22.09      3.70 o 
   3   2  22       35.86       36.18      6.79 o 
  -6   3  22        9.42       13.19      3.61 o 
  -5   3  22        1.41        1.41      2.13 o 
  -4   3  22        3.35        7.54      2.49 o 
  -3   3  22       12.92        8.89      3.04 o 
  -2   3  22        9.06       12.74      3.01 o 
  -1   3  22       70.88       75.51      5.45 o 
   0   3  22       99.31      105.06      5.24 o 
   1   3  22        4.62        6.19      2.68 o 
   2   3  22        6.37        2.51      2.72 o 
  -6   4  22        1.94        4.18      2.37 o 
  -5   4  22        0.46        1.79      2.21 o 
  -4   4  22      231.13      228.90      7.65 o 
  -3   4  22       12.24       12.92      3.16 o 
  -2   4  22       10.97       12.81      3.17 o 
  -1   4  22       15.44       14.67      2.97 o 
   0   4  22       10.53       12.40      3.02 o 
   1   4  22      109.38      115.95      6.72 o 
   2   4  22      167.07      179.72      9.64 o 
  -5   5  22        1.94        1.70      2.32 o 
  -4   5  22      126.42      128.45      6.46 o 
  -3   5  22       32.25       37.58      4.65 o 
  -2   5  22      166.39      198.88     11.93 o 
  -1   5  22      172.01      189.29     10.07 o 
   0   5  22      181.75      188.36     10.17 o 
   1   5  22       92.91       98.23      8.04 o 
  -5   6  22        8.77        9.53      2.82 o 
  -4   6  22       12.70       18.85      4.70 o 
  -3   6  22       31.25       32.83      5.71 o 
  -2   6  22        5.80        8.26      4.77 o 
  -1   6  22       14.33       11.14      6.10 o 
   0   6  22        3.46        5.15      5.21 o 
  -4   7  22        6.46       11.02      4.26 o 
  -3   7  22        0.70       -1.11      5.32 o 
  -2   7  22        2.72        2.23      5.18 o 
  -1   7  22        0.02       -0.91      5.47 o 
   0 -10  23        7.75       14.61      6.28 o 
   1 -10  23       14.58       20.24      7.12 o 
   2 -10  23        1.74       -1.63      8.40 o 
  -2  -9  23        1.69        4.03      2.76 o 
  -1  -9  23       11.39        8.28      3.94 o 
   0  -9  23       11.41       13.31      5.67 o 
   1  -9  23        6.06        2.50      4.68 o 
   2  -9  23       19.97       18.41      4.46 o 
   3  -9  23        6.20        8.23      4.26 o 
  -3  -8  23        0.23        4.71      3.37 o 
  -2  -8  23        3.30        4.87      5.59 o 
  -1  -8  23        0.65        5.80      3.52 o 
   0  -8  23        1.77       -2.42      3.89 o 
   1  -8  23       22.48       23.70      5.23 o 
   2  -8  23        2.98        3.10      2.80 o 
   3  -8  23       32.11       38.28      5.54 o 
  -3  -7  23        1.32        4.28      3.45 o 
  -2  -7  23        3.37        5.56      3.28 o 
  -1  -7  23        0.18        0.91      4.22 o 
   0  -7  23        5.76        8.47      5.34 o 
   1  -7  23       22.14       21.08      3.65 o 
   2  -7  23        0.00        0.13      2.32 o 
   3  -7  23       47.31       56.02      6.13 o 
  -4  -6  23       49.80       36.86      5.07 o 
  -3  -6  23        3.53        3.78      2.98 o 
  -2  -6  23        7.67        8.76      5.40 o 
  -1  -6  23       26.24       33.08      7.35 o 
   0  -6  23        2.10        2.02      2.71 o 
   1  -6  23        4.05        3.73      2.47 o 
   2  -6  23       34.12       36.62      4.42 o 
   3  -6  23       52.36       48.84      5.54 o 
   4  -6  23       37.90       30.94     10.81 o 
  -4  -5  23        6.01       -0.70      3.12 o 
  -3  -5  23       24.58       20.70      3.90 o 
  -2  -5  23        4.08        0.15      4.14 o 
  -1  -5  23       22.61       27.27      6.94 o 
   0  -5  23       98.32       95.80      7.13 o 
   1  -5  23       24.18       23.86      3.91 o 
   2  -5  23        0.17        0.88      2.22 o 
   3  -5  23        9.69       12.37      3.26 o 
   4  -5  23       37.56       45.04      5.17 o 
  -5  -4  23        3.57       -2.77      3.41 o 
  -4  -4  23        1.26        2.60      3.50 o 
  -3  -4  23       20.67       19.55      3.94 o 
  -2  -4  23       10.57        6.56      3.95 o 
  -1  -4  23        0.11        4.69      2.25 o 
   0  -4  23      344.72      352.01     19.91 o 
   1  -4  23        0.52        1.61      2.95 o 
   2  -4  23        1.86        1.37      2.36 o 
   3  -4  23       22.32       24.75      4.79 o 
   4  -4  23       12.52       17.26      3.59 o 
  -5  -3  23       11.48       11.05      4.04 o 
  -4  -3  23        0.00       -2.30      2.30 o 
  -3  -3  23       13.15       14.67      3.70 o 
  -2  -3  23       45.11       52.59      4.01 o 
  -1  -3  23        0.04        2.31      2.19 o 
   0  -3  23        0.10        3.10      1.95 o 
   1  -3  23       14.59       12.05      2.84 o 
   2  -3  23        1.84        0.34      3.19 o 
   3  -3  23       19.01       10.97      5.84 o 
   4  -3  23        1.93       13.21     12.72 o 
  -5  -2  23       21.50       11.62      3.87 o 
  -4  -2  23        3.64        3.04      2.84 o 
  -3  -2  23        9.13        9.26      2.84 o 
  -2  -2  23        4.08        4.41      2.17 o 
  -1  -2  23      145.23      168.60      6.10 o 
   0  -2  23        9.26       12.76      2.66 o 
   1  -2  23      202.94      226.11      9.76 o 
   2  -2  23        3.00       -0.04      2.54 o 
   3  -2  23       45.40       49.53      8.34 o 
   4  -2  23        0.43        1.88      3.74 o 
  -5  -1  23       23.21       21.00      4.61 o 
  -4  -1  23       36.77       36.51      4.71 o 
  -3  -1  23        0.85        5.07      4.35 o 
  -2  -1  23       81.69       86.53      7.17 o 
  -1  -1  23        0.77        2.41      2.32 o 
   0  -1  23       44.58       39.75      3.54 o 
   1  -1  23       18.71       15.99      3.08 o 
   2  -1  23       42.94       40.91      5.37 o 
   3  -1  23        3.43        4.06      2.90 o 
  -6   0  23        2.77        0.96      4.48 o 
  -5   0  23        2.84        1.63      2.34 o 
  -4   0  23        4.65        5.48      2.48 o 
  -3   0  23       66.04       63.20      6.43 o 
  -2   0  23       57.54       48.21      4.04 o 
  -1   0  23       40.68       37.82      3.60 o 
   0   0  23       34.01       33.89      3.34 o 
   1   0  23       81.30       83.95      4.81 o 
   2   0  23        8.98       12.40      3.57 o 
   3   0  23        0.01        2.74      3.57 o 
  -6   1  23        5.09        6.76      3.73 o 
  -5   1  23       31.29       30.47      3.68 o 
  -4   1  23        7.18        8.77      2.28 o 
  -3   1  23        0.40        4.71      3.14 o 
  -2   1  23       50.44       46.18      6.27 o 
  -1   1  23       55.21       56.75      4.18 o 
   0   1  23       17.24       21.15      3.29 o 
   1   1  23      176.54      186.73      7.73 o 
   2   1  23        0.58       -0.78      3.25 o 
   3   1  23       25.99       27.21      6.27 o 
  -6   2  23       21.44       30.23     10.13 o 
  -5   2  23      140.69      139.74      5.58 o 
  -4   2  23        0.02        1.61      2.02 o 
  -3   2  23       38.55       37.70      4.47 o 
  -2   2  23        4.53        5.00      3.09 o 
  -1   2  23       18.64       20.90      3.31 o 
   0   2  23       62.77       59.44      4.89 o 
   1   2  23       73.82       67.79      5.40 o 
   2   2  23       16.73       18.56      4.40 o 
  -5   3  23       58.17       53.33      3.98 o 
  -4   3  23       39.23       40.88      4.04 o 
  -3   3  23        0.02        3.90      2.61 o 
  -2   3  23        6.14        8.19      3.01 o 
  -1   3  23       86.63       95.30     13.14 o 
   0   3  23       92.40       84.05      9.59 o 
   1   3  23       22.46       24.65      3.90 o 
   2   3  23        5.90        0.09      6.36 o 
  -5   4  23       16.90        4.82      2.89 o 
  -4   4  23       32.44       28.76      4.22 o 
  -3   4  23       26.52       32.13      4.44 o 
  -2   4  23       63.50       68.87      7.20 o 
  -1   4  23       49.90       44.24      6.07 o 
   0   4  23      319.09      346.77     13.77 o 
   1   4  23       25.20       25.11      6.87 o 
  -5   5  23        0.16        2.24      2.48 o 
  -4   5  23        1.02        1.37      3.14 o 
  -3   5  23       80.96       75.95      7.47 o 
  -2   5  23       11.25       11.87      3.38 o 
  -1   5  23       85.05       66.44     10.70 o 
   0   5  23      167.88      166.86     14.77 o 
   1   5  23        9.46        5.20      3.87 o 
  -4   6  23        3.66        3.17      3.57 o 
  -3   6  23      125.15      130.00     10.14 o 
  -2   6  23       21.97       23.17      5.77 o 
  -1   6  23       17.97        8.59      6.13 o 
   0   6  23       86.11      101.32     12.74 o 
  -3   7  23       69.52       66.17     11.85 o 
  -2   7  23        0.02        0.02      5.54 o 
  -1  -9  24        2.42       -0.46      3.87 o 
   0  -9  24        2.19        6.14      5.24 o 
   1  -9  24        0.03        1.70      4.69 o 
   2  -9  24        5.66        4.35      3.80 o 
  -2  -8  24        3.94        6.80      5.12 o 
  -1  -8  24        0.84        2.55      4.34 o 
   0  -8  24        0.27        4.31      4.73 o 
   1  -8  24       17.35       15.61      4.27 o 
   2  -8  24       16.77       19.71      4.77 o 
  -3  -7  24       15.18       11.46      4.36 o 
  -2  -7  24       48.67       56.77      9.01 o 
  -1  -7  24       44.75       45.95      8.15 o 
   0  -7  24        4.08        4.40      4.79 o 
   1  -7  24        1.68        3.00      3.51 o 
   2  -7  24        0.12       -2.46      2.46 o 
   3  -7  24        4.12        4.58      3.55 o 
  -4  -6  24       33.68       28.17      6.31 o 
  -3  -6  24        1.25        3.30      3.76 o 
  -2  -6  24       60.23       52.51      9.02 o 
  -1  -6  24       80.60       69.17      9.23 o 
   0  -6  24        0.65       10.86      5.19 o 
   1  -6  24        4.13        4.29      2.68 o 
   2  -6  24        4.37        2.46      2.80 o 
   3  -6  24        0.81       12.30      4.49 o 
  -4  -5  24       15.34       12.93      5.48 o 
  -3  -5  24        9.43       12.96      5.13 o 
  -2  -5  24      127.40      130.95     11.84 o 
  -1  -5  24       70.81       85.50     10.26 o 
   0  -5  24       93.59      100.59      7.62 o 
   1  -5  24       59.36       57.01      5.11 o 
   2  -5  24        4.29        3.59      2.50 o 
   3  -5  24        0.24        3.49      3.07 o 
  -4  -4  24        6.93        4.55      4.53 o 
  -3  -4  24        9.05        6.56      3.41 o 
  -2  -4  24       14.28       14.67      5.91 o 
  -1  -4  24        0.01        2.16      2.75 o 
   0  -4  24        0.09        0.84      2.74 o 
   1  -4  24        4.71        7.15      2.63 o 
   2  -4  24        1.39        4.81      2.52 o 
   3  -4  24        3.59        2.51      3.84 o 
  -5  -3  24       21.80       14.17      3.68 o 
  -4  -3  24        3.71        0.24      2.65 o 
  -3  -3  24        0.50       -0.05      3.47 o 
  -2  -3  24        0.00       -0.36      2.28 o 
  -1  -3  24       23.58       20.50      4.36 o 
   0  -3  24       22.87       30.65      4.86 o 
   1  -3  24      157.44      154.64      6.96 o 
   2  -3  24       34.00       38.28      6.10 o 
   3  -3  24       13.78        8.22      4.43 o 
  -5  -2  24       26.27       25.19      6.04 o 
  -4  -2  24        0.18       -0.17      2.80 o 
  -3  -2  24        6.32        8.68      4.19 o 
  -2  -2  24       17.54       13.08      3.54 o 
  -1  -2  24       11.28       13.64      3.17 o 
   0  -2  24       23.78       26.18      4.59 o 
   1  -2  24      241.02      236.99     10.34 o 
   2  -2  24        0.26       -0.88      2.68 o 
   3  -2  24       44.06       41.88      7.05 o 
  -5  -1  24       10.52       12.41      3.04 o 
  -4  -1  24        0.05        2.15      3.10 o 
  -3  -1  24       44.13       35.62      5.34 o 
  -2  -1  24      154.56      175.07      7.69 o 
  -1  -1  24        4.12        5.16      2.60 o 
   0  -1  24        3.69        4.69      2.41 o 
   1  -1  24       88.45       87.69      7.27 o 
   2  -1  24        0.09        1.86      3.38 o 
   3  -1  24        6.72        9.11      4.58 o 
  -5   0  24        6.97        4.24      2.56 o 
  -4   0  24       65.06       76.38      5.12 o 
  -3   0  24        3.04        4.81      3.26 o 
  -2   0  24       13.41       19.42      3.66 o 
  -1   0  24        3.66        6.34      2.72 o 
   0   0  24      182.54      218.88      9.71 o 
   1   0  24       31.66       35.65      5.36 o 
   2   0  24       15.42       11.88      5.02 o 
   3   0  24        4.38       12.31      4.63 o 
  -5   1  24       65.34       76.96      5.08 o 
  -4   1  24       38.24       37.33      3.88 o 
  -3   1  24       18.51       12.04      5.05 o 
  -2   1  24      103.62      121.80     10.19 o 
  -1   1  24        4.29        7.36      2.94 o 
   0   1  24        6.87        8.87      4.49 o 
   1   1  24       26.04       18.84      3.57 o 
   2   1  24       33.50       19.01      6.04 o 
  -5   2  24       80.14       79.07      7.79 o 
  -4   2  24        4.52        5.33      4.57 o 
  -3   2  24       56.31       70.39      7.87 o 
  -2   2  24      104.00      115.41      8.26 o 
  -1   2  24        6.90       12.32      3.91 o 
   0   2  24       92.13       80.93     11.83 o 
   1   2  24       71.76       64.39      6.69 o 
   2   2  24        6.05        1.85      4.22 o 
  -5   3  24        3.55        7.03      2.61 o 
  -4   3  24        0.12        3.59      2.82 o 
  -3   3  24       53.53       64.28     10.89 o 
  -2   3  24       34.76       50.97      5.07 o 
  -1   3  24       92.30      104.44      8.36 o 
   0   3  24        1.33        3.70      5.28 o 
   1   3  24       39.17       32.06     10.28 o 
  -5   4  24        9.88       16.09      7.82 o 
  -4   4  24       13.91        7.83      6.89 o 
  -3   4  24       18.09       22.12      5.13 o 
  -2   4  24      180.91      206.24      8.74 o 
  -1   4  24       33.84       37.39      9.08 o 
   0   4  24        8.85       11.25      6.64 o 
   1   4  24       10.11       13.02      4.46 o 
  -4   5  24       16.10       12.47      4.27 o 
  -3   5  24       58.27       53.75      6.81 o 
  -2   5  24       24.99       18.65      5.03 o 
  -1   5  24        0.47        1.47      5.55 o 
   0   5  24        0.24        4.84      5.44 o 
  -3   6  24       26.75       25.63      9.17 o 
  -2   6  24       72.61       83.48     12.67 o 
  -1  -8  25       23.53       17.01      6.89 o 
   0  -8  25        1.67        4.70      4.75 o 
   1  -8  25       24.24       31.26      5.49 o 
   2  -8  25        3.50        5.68      3.54 o 
  -2  -7  25       59.91       63.51      9.38 o 
  -1  -7  25       15.59       14.35      5.77 o 
   0  -7  25        0.01       -0.99      4.46 o 
   1  -7  25        2.47        5.78      3.60 o 
   2  -7  25        1.72        5.00      3.43 o 
  -3  -6  25       58.10       63.81      9.82 o 
  -2  -6  25       44.37       28.89      7.65 o 
  -1  -6  25      191.06      216.47     15.04 o 
   0  -6  25        0.59        8.23      4.82 o 
   1  -6  25       75.83       81.71      6.02 o 
   2  -6  25       12.51       16.45      4.36 o 
  -3  -5  25       18.54       20.19      6.90 o 
  -2  -5  25       98.26       92.16     10.85 o 
  -1  -5  25       15.34       19.18      6.46 o 
   0  -5  25       79.50       88.54     19.81 o 
   1  -5  25        8.64       11.69      3.18 o 
   2  -5  25        5.13        7.35      3.59 o 
   3  -5  25        0.98       -0.95      3.44 o 
  -4  -4  25       40.43       36.04      5.14 o 
  -3  -4  25        1.99       -1.63      3.53 o 
  -2  -4  25       10.66       11.21      6.04 o 
  -1  -4  25        0.34        6.16      3.25 o 
   0  -4  25        4.38        0.89      3.16 o 
   1  -4  25        1.67        4.27      2.69 o 
   2  -4  25       30.48       36.18      5.19 o 
   3  -4  25        6.84       16.49      4.90 o 
  -4  -3  25       20.27        6.02      3.89 o 
  -3  -3  25        1.26        2.27      4.70 o 
  -2  -3  25        2.79        4.23      3.75 o 
  -1  -3  25      182.31      217.53     22.64 o 
   0  -3  25       48.00       39.86      5.36 o 
   1  -3  25      126.61      125.29      8.56 o 
   2  -3  25       29.12       49.16      8.07 o 
   3  -3  25        3.78        3.26      3.89 o 
  -4  -2  25       15.93       15.02      3.69 o 
  -3  -2  25      182.82      221.64     17.30 o 
  -2  -2  25        2.23        3.54      2.71 o 
  -1  -2  25      267.11      271.22      9.46 o 
   0  -2  25       11.44        9.72      3.50 o 
   1  -2  25       52.68       48.77      4.77 o 
   2  -2  25        0.34        6.93      4.32 o 
  -5  -1  25       10.52       11.05      4.26 o 
  -4  -1  25       48.25       45.07      6.62 o 
  -3  -1  25       44.11       44.31      4.83 o 
  -2  -1  25       10.52       11.03      3.84 o 
  -1  -1  25        7.56       11.51      2.91 o 
   0  -1  25        9.40        8.82      3.51 o 
   1  -1  25       35.19       35.52      5.46 o 
   2  -1  25        5.23        1.93      4.04 o 
  -5   0  25        0.02       -1.74      3.21 o 
  -4   0  25       34.82       27.31      8.99 o 
  -3   0  25       31.90       44.01      5.98 o 
  -2   0  25       14.14       14.27      4.72 o 
  -1   0  25        1.00        6.07      2.80 o 
   0   0  25        4.04       10.97      3.88 o 
   1   0  25       25.54       15.00      5.52 o 
   2   0  25        9.26       16.53      5.62 o 
  -5   1  25       93.19       99.50      5.65 o 
  -4   1  25       87.54       92.09      6.32 o 
  -3   1  25      143.93      150.34      9.47 o 
  -2   1  25        1.88        4.29      2.91 o 
  -1   1  25       89.03       99.70      6.44 o 
   0   1  25        8.51       10.64      3.92 o 
   1   1  25       36.57       35.68      7.27 o 
   2   1  25        1.58        2.98      4.21 o 
  -4   2  25        0.88        0.56      5.35 o 
  -3   2  25       10.38       14.27      3.46 o 
  -2   2  25       37.29       35.27      4.84 o 
  -1   2  25       47.98       41.67      6.09 o 
   0   2  25       63.11       55.30     10.09 o 
   1   2  25       29.07       31.51      5.53 o 
  -4   3  25       15.06       19.38      4.73 o 
  -3   3  25       51.39       52.19      6.71 o 
  -2   3  25       65.05       72.01     12.28 o 
  -1   3  25       39.32       50.84      9.88 o 
   0   3  25       78.99       71.00     11.19 o 
   1   3  25        0.13        0.48      5.21 o 
  -4   4  25        6.90       12.18     10.45 o 
  -3   4  25        0.67       -0.12      3.47 o 
  -2   4  25        4.63        2.96      3.79 o 
  -1   4  25        1.15        5.45      5.87 o 
   0   4  25       53.78       47.31      9.94 o 
  -3   5  25        1.52        1.57      6.22 o 
  -2   5  25       75.54       87.38     13.04 o 
  -1  -7  26       56.94       58.87      9.39 o 
   0  -7  26       46.27       38.57      8.40 o 
   1  -7  26        2.54        4.48      3.65 o 
  -2  -6  26       30.86       27.02      7.39 o 
  -1  -6  26       73.96       71.67     10.42 o 
   0  -6  26       47.63       49.52      9.07 o 
   1  -6  26       32.32       25.20      6.46 o 
   2  -6  26        4.50        0.10      3.21 o 
  -3  -5  26        5.56        6.97      5.78 o 
  -2  -5  26        0.18       12.98      6.41 o 
  -1  -5  26       24.65       36.45      8.01 o 
   0  -5  26        0.01        2.74      3.41 o 
   1  -5  26       38.08       37.55      4.76 o 
   2  -5  26        4.18        2.71      3.30 o 
  -3  -4  26        0.27        0.09      3.88 o 
  -2  -4  26        7.94       11.13      6.40 o 
  -1  -4  26       85.89       91.77      8.47 o 
   0  -4  26        4.09        8.81      3.81 o 
   1  -4  26       13.07       14.59      4.94 o 
   2  -4  26        0.81        3.64      4.26 o 
  -4  -3  26       47.17       50.80      7.59 o 
  -3  -3  26        0.13        1.97      3.90 o 
  -2  -3  26       45.43       33.81      5.87 o 
  -1  -3  26       99.08      107.90      8.09 o 
   0  -3  26        0.20        2.12      3.22 o 
   1  -3  26       37.61       34.83      5.25 o 
   2  -3  26       78.88       85.63      9.93 o 
  -4  -2  26       96.39       98.10      9.02 o 
  -3  -2  26       25.83       20.99      5.54 o 
  -2  -2  26       25.05       28.36      4.25 o 
  -1  -2  26      131.25      136.55      8.71 o 
   0  -2  26       32.63       34.16      5.35 o 
   1  -2  26        4.05       -1.15      4.38 o 
   2  -2  26        0.12        7.12      4.49 o 
  -4  -1  26        0.01       -0.62      5.60 o 
  -3  -1  26       25.63       25.85      4.22 o 
  -2  -1  26       35.54       32.67      4.60 o 
  -1  -1  26       38.71       35.02      4.99 o 
   0  -1  26        0.05        4.24      3.08 o 
   1  -1  26        0.01       -2.24      4.04 o 
   2  -1  26       72.84       64.95      9.25 o 
  -4   0  26      105.36      115.88     14.61 o 
  -3   0  26        3.05        1.88      3.87 o 
  -2   0  26      117.77      126.36      7.37 o 
  -1   0  26       10.90       12.12      3.31 o 
   0   0  26       40.84       44.57      8.94 o 
   1   0  26       11.27       10.06      5.29 o 
  -4   1  26       79.61       62.54      6.90 o 
  -3   1  26        0.10        0.74      5.87 o 
  -2   1  26        3.78        4.79      3.49 o 
  -1   1  26       63.36       73.77     11.01 o 
   0   1  26        0.06       -1.13      5.04 o 
   1   1  26       13.14       11.31      5.42 o 
  -4   2  26       28.34       23.74      5.52 o 
  -3   2  26       33.24       44.75     10.69 o 
  -2   2  26      172.89      170.65     10.76 o 
  -1   2  26       14.12       16.54      6.97 o 
   0   2  26        7.07        9.64      6.36 o 
  -3   3  26        6.11        8.52      4.13 o 
  -2   3  26        0.99        3.43      3.81 o 
  -1   3  26       12.79       12.42      6.80 o 
   0   3  26       15.33       14.65      6.99 o 
  -2   4  26        2.35        1.22      5.70 o 
  -1  -6  27        0.50        5.41      4.86 o 
   0  -6  27        0.02        2.89      5.35 o 
  -2  -5  27        1.24       -2.04      4.83 o 
  -1  -5  27       12.55       17.77      6.60 o 
   0  -5  27        6.33       11.58      5.57 o 
   1  -5  27        0.82        2.07      3.44 o 
  -3  -4  27       36.08       31.06      9.48 o 
  -2  -4  27        3.66        3.25      5.88 o 
  -1  -4  27       29.93       30.45      7.69 o 
   0  -4  27        0.01        1.70      4.69 o 
   1  -4  27        0.01        4.19      3.30 o 
  -3  -3  27      142.83      147.96     15.21 o 
  -2  -3  27        0.36        2.92      4.94 o 
  -1  -3  27        1.48       11.70      4.07 o 
   0  -3  27        0.73        2.97      4.55 o 
   1  -3  27       12.85       17.28      4.25 o 
  -3  -2  27        0.29       -3.08      4.14 o 
  -2  -2  27       30.79       31.29      4.61 o 
  -1  -2  27        5.72       10.01      3.90 o 
   0  -2  27        5.74       10.67      5.36 o 
   1  -2  27        7.98       16.21      6.10 o 
  -3  -1  27       59.08       57.32      7.57 o 
  -2  -1  27        1.49        3.55      4.31 o 
  -1  -1  27        0.77        0.37      3.88 o 
   1  -1  27       21.87       16.49      6.35 o 
  -3   0  27        2.02        0.28      8.18 o 
  -2   0  27        0.09        2.01      4.08 o 
  -1   0  27        5.61        4.20      4.07 o 
  -3   1  27       16.77        9.90      5.49 o 
  -2   1  27      125.47      117.44      9.35 o 
  -1   1  27       30.88       18.29      7.71 o 
   0   1  27        5.01        7.07      5.89 o 
  -3   2  27        4.12       -0.86      5.84 o 
  -2   2  27       33.23       37.98      7.94 o 
  -1   2  27        0.74        4.98      6.49 o 
  -1  -4  28       31.57       28.63      7.44 o 
  -2  -3  28        6.72        8.40      6.48 o 
  -1  -3  28       30.22       21.74      7.19 o 
   0  -3  28       32.44       34.64      7.84 o 
  -2  -2  28        2.29        3.38      4.25 o 
  -1  -2  28       10.74       10.39      6.31 o 
   0  -2  28       88.72      114.27     11.79 o 
  -2  -1  28        0.45        0.10      4.35 o 
  -1  -1  28        0.17       10.47      5.69 o 
  -2   0  28        7.17       10.24      7.18 o 
  -1   0  28       30.30       28.79      8.90 o 
                                                 
